# Supplementary material for: Revision of the genus Laophontodes T. Scott (Copepoda, Harpacticoida, Ancorabolidae), including the description of a new species and a key to species
Source: Zookeys. 2020 Nov 25;997:17–46. doi: 10.3897/zookeys.997.56965 (PMC7710681; doi:10.3897/zookeys.997.56965)
Supplement: XML Treatment for Laophontodes [file zookeys.997.56965-treatment1.xml]

<!DOCTYPE tp:taxon-treatment
  PUBLIC "-//TaxonX//DTD Taxonomic Treatment Publishing DTD v0 20100105//EN" "tax-treatment-NSO.dtd">
<tp:taxon-treatment xmlns:tp="http://www.plazi.org/taxpub"><tp:treatment-meta><kwd-group><label>Taxon classification</label><kwd><named-content xmlns:xlink="http://www.w3.org/1999/xlink" content-type="kingdom">Animalia</named-content></kwd><kwd><named-content xmlns:xlink="http://www.w3.org/1999/xlink" content-type="order">Harpacticoida</named-content></kwd><kwd><named-content xmlns:xlink="http://www.w3.org/1999/xlink" content-type="family">Ancorabolidae</named-content></kwd></kwd-group><mixed-citation publication-type="journal"><person-group><name><surname>George</surname><given-names>Kai Horst</given-names></name><name><surname>Lehmanski</surname><given-names>Linda Maria Anne</given-names></name><name><surname>Kihara</surname><given-names>Terue Cristina</given-names></name></person-group><article-title>Revision of the genus <italic><tp:taxon-name><tp:taxon-name-part taxon-name-part-type="genus" reg="Laophontodes">Laophontodes</tp:taxon-name-part></tp:taxon-name></italic> T. Scott (<tp:taxon-name><tp:taxon-name-part taxon-name-part-type="subclass">Copepoda</tp:taxon-name-part></tp:taxon-name>, <tp:taxon-name><tp:taxon-name-part taxon-name-part-type="order">Harpacticoida</tp:taxon-name-part></tp:taxon-name>, <tp:taxon-name><tp:taxon-name-part taxon-name-part-type="family">Ancorabolidae</tp:taxon-name-part></tp:taxon-name>), including the description of a new species and a key to species</article-title><source>Zookeys</source><day>25</day><month>11</month><year>2020</year><volume>997</volume><fpage>17</fpage><lpage>46</lpage><pub-id pub-id-type="doi">10.3897/zookeys.997.56965</pub-id></mixed-citation></tp:treatment-meta><tp:nomenclature><label>Genus</label><tp:taxon-name><object-id xmlns:xlink="http://www.w3.org/1999/xlink" content-type="arpha" xlink:type="simple">93972C54-7DDA-574D-A5CD-CDCD99F9A286</object-id>
              <tp:taxon-name-part taxon-name-part-type="genus" reg="Laophontodes">Laophontodes</tp:taxon-name-part>
            </tp:taxon-name><tp:taxon-authority>T. Scott, 1894</tp:taxon-authority></tp:nomenclature><tp:treatment-sec sec-type="Species composition" id="SECID0ERBAE"><title>Species composition.</title><p><italic><tp:taxon-name><tp:taxon-name-part taxon-name-part-type="genus" reg="Laophontodes">L.</tp:taxon-name-part> <tp:taxon-name-part taxon-name-part-type="species" reg="typicus">typicus</tp:taxon-name-part></tp:taxon-name></italic> T. Scott, 1894 (type species); <italic><tp:taxon-name><tp:taxon-name-part taxon-name-part-type="genus" reg="Laophontodes">L.</tp:taxon-name-part> <tp:taxon-name-part taxon-name-part-type="species" reg="antarcticus">antarcticus</tp:taxon-name-part></tp:taxon-name></italic> Brady, 1918, <italic><tp:taxon-name><tp:taxon-name-part taxon-name-part-type="genus" reg="Laophontodes">L.</tp:taxon-name-part> <tp:taxon-name-part taxon-name-part-type="species" reg="georgei">georgei</tp:taxon-name-part></tp:taxon-name></italic> Lee &amp; Huys, 2019, <italic><tp:taxon-name><tp:taxon-name-part taxon-name-part-type="genus" reg="Laophontodes">L.</tp:taxon-name-part> <tp:taxon-name-part taxon-name-part-type="species" reg="gertraudae">gertraudae</tp:taxon-name-part></tp:taxon-name></italic> George, 2018, <italic><tp:taxon-name><tp:taxon-name-part taxon-name-part-type="genus" reg="Laophontodes">L.</tp:taxon-name-part> <tp:taxon-name-part taxon-name-part-type="species" reg="macclintocki">macclintocki</tp:taxon-name-part></tp:taxon-name></italic> Schizas &amp; Shirley, 1994, <italic><tp:taxon-name><tp:taxon-name-part taxon-name-part-type="genus" reg="Laophontodes">L.</tp:taxon-name-part> <tp:taxon-name-part taxon-name-part-type="species" reg="monsmaris">monsmaris</tp:taxon-name-part></tp:taxon-name></italic> George, 2018, <italic><tp:taxon-name><tp:taxon-name-part taxon-name-part-type="genus" reg="Laophontodes">L.</tp:taxon-name-part> <tp:taxon-name-part taxon-name-part-type="species" reg="mourois">mourois</tp:taxon-name-part></tp:taxon-name></italic> Arroyo, George, Benito &amp; Maldonado, 2003, <italic><tp:taxon-name><tp:taxon-name-part taxon-name-part-type="genus" reg="Laophontodes">L.</tp:taxon-name-part> <tp:taxon-name-part taxon-name-part-type="species" reg="sabinegeorgeae">sabinegeorgeae</tp:taxon-name-part></tp:taxon-name></italic> George &amp; Gheerardyn, 2015, <italic><tp:taxon-name><tp:taxon-name-part taxon-name-part-type="genus" reg="Laophontodes">L.</tp:taxon-name-part> <tp:taxon-name-part taxon-name-part-type="species" reg="sarsi">sarsi</tp:taxon-name-part></tp:taxon-name></italic> George, 2018, <italic><tp:taxon-name><tp:taxon-name-part taxon-name-part-type="genus" reg="Laophontodes">L.</tp:taxon-name-part> <tp:taxon-name-part taxon-name-part-type="species" reg="scottorum">scottorum</tp:taxon-name-part></tp:taxon-name></italic> George, 2018, <italic><tp:taxon-name><tp:taxon-name-part taxon-name-part-type="genus" reg="Laophontodes">L.</tp:taxon-name-part> <tp:taxon-name-part taxon-name-part-type="species" reg="spongiosus">spongiosus</tp:taxon-name-part></tp:taxon-name></italic> Schizas &amp; Shirley, 1994, <italic><tp:taxon-name><tp:taxon-name-part taxon-name-part-type="genus" reg="Laophontodes">L.</tp:taxon-name-part> <tp:taxon-name-part taxon-name-part-type="species" reg="whitsoni">whitsoni</tp:taxon-name-part></tp:taxon-name></italic> T. Scott, 1912 (cf. <xref ref-type="bibr" rid="B12">George 2020</xref>); <italic>species inquirenda</italic>: <italic><tp:taxon-name><tp:taxon-name-part taxon-name-part-type="genus" reg="Laophontodes">L.</tp:taxon-name-part> <tp:taxon-name-part taxon-name-part-type="species" reg="propinquus">propinquus</tp:taxon-name-part></tp:taxon-name></italic> Brady, 1910.</p></tp:treatment-sec><tp:treatment-sec sec-type="remarks" id="SECID0EMGAE"><title>Remarks.</title><p><xref ref-type="bibr" rid="B25">Lee and Huys (2019)</xref> listed 18 species in <italic><tp:taxon-name><tp:taxon-name-part taxon-name-part-type="genus" reg="Laophontodes">Laophontodes</tp:taxon-name-part></tp:taxon-name></italic> – 15 valid species plus one <italic>species incertae sedis</italic> (<italic><tp:taxon-name><tp:taxon-name-part taxon-name-part-type="genus" reg="Laophontodes">L.</tp:taxon-name-part> <tp:taxon-name-part taxon-name-part-type="species" reg="propinquus">propinquus</tp:taxon-name-part></tp:taxon-name></italic> Brady, 1910) and two <italic>species inquirendae</italic> (<italic><tp:taxon-name><tp:taxon-name-part taxon-name-part-type="genus" reg="Laophontodes">L.</tp:taxon-name-part> <tp:taxon-name-part taxon-name-part-type="species" reg="antarcticus">antarcticus</tp:taxon-name-part></tp:taxon-name></italic> Brady, 1918, <italic><tp:taxon-name><tp:taxon-name-part taxon-name-part-type="genus" reg="Laophontodes">L.</tp:taxon-name-part> <tp:taxon-name-part taxon-name-part-type="species" reg="ornatus">ornatus</tp:taxon-name-part></tp:taxon-name></italic> Krishnaswamy, 1957). The number of species was updated by <xref ref-type="bibr" rid="B16">George et al. (2019)</xref>, who established the genus <italic><tp:taxon-name><tp:taxon-name-part taxon-name-part-type="genus" reg="Bicorniphontodes">Bicorniphontodes</tp:taxon-name-part></tp:taxon-name></italic> George, Glatzel &amp; Schröder, 2019 to include the then newly described <italic><tp:taxon-name><tp:taxon-name-part taxon-name-part-type="genus" reg="Bicorniphontodes">B.</tp:taxon-name-part> <tp:taxon-name-part taxon-name-part-type="species" reg="clarae">clarae</tp:taxon-name-part></tp:taxon-name></italic> George, Glatzel &amp; Schröder, 2019, along with <italic><tp:taxon-name><tp:taxon-name-part taxon-name-part-type="genus" reg="Laophontodes">Laophontodes</tp:taxon-name-part> <tp:taxon-name-part taxon-name-part-type="species" reg="bicornis">bicornis</tp:taxon-name-part></tp:taxon-name></italic> A. Scott, 1896, <italic><tp:taxon-name><tp:taxon-name-part taxon-name-part-type="genus" reg="Laophontodes">L.</tp:taxon-name-part> <tp:taxon-name-part taxon-name-part-type="species" reg="hamatus">hamatus</tp:taxon-name-part></tp:taxon-name></italic> (Thomson, 1883), <italic><tp:taxon-name><tp:taxon-name-part taxon-name-part-type="genus" reg="Laophontodes">L.</tp:taxon-name-part> <tp:taxon-name-part taxon-name-part-type="species" reg="horstgeorgei">horstgeorgei</tp:taxon-name-part></tp:taxon-name></italic> George &amp; Gheerardyn, 2015, and <italic><tp:taxon-name><tp:taxon-name-part taxon-name-part-type="genus" reg="Laophontodes">L.</tp:taxon-name-part> <tp:taxon-name-part taxon-name-part-type="species" reg="ornatus">ornatus</tp:taxon-name-part></tp:taxon-name></italic> Krishnaswamy, 1957. <xref ref-type="bibr" rid="B16">George et al. (2019)</xref> reduced the number of species allocated to <italic><tp:taxon-name><tp:taxon-name-part taxon-name-part-type="genus" reg="Laophontodes">Laophontodes</tp:taxon-name-part></tp:taxon-name></italic> to 14. Of these, <italic><tp:taxon-name><tp:taxon-name-part taxon-name-part-type="genus" reg="Laophontodes">Laophontodes</tp:taxon-name-part> <tp:taxon-name-part taxon-name-part-type="species" reg="brevis">brevis</tp:taxon-name-part></tp:taxon-name></italic> Nicholls, 1944 was excluded from the current analysis: although <xref ref-type="bibr" rid="B25">Lee and Huys (2019</xref>: 367) are certainly right when insisting on its validity as a species, since <xref ref-type="bibr" rid="B24">Lang (1965)</xref> did not formally synonymise <italic><tp:taxon-name><tp:taxon-name-part taxon-name-part-type="genus" reg="Laophontodes">L.</tp:taxon-name-part> <tp:taxon-name-part taxon-name-part-type="species" reg="brevis">brevis</tp:taxon-name-part></tp:taxon-name></italic> with <italic><tp:taxon-name><tp:taxon-name-part taxon-name-part-type="genus" reg="Laophontodes">L.</tp:taxon-name-part> <tp:taxon-name-part taxon-name-part-type="species" reg="bicornis">bicornis</tp:taxon-name-part></tp:taxon-name></italic> (now <italic><tp:taxon-name><tp:taxon-name-part taxon-name-part-type="genus" reg="Bicorniphontodes">Bicorniphontodes</tp:taxon-name-part> <tp:taxon-name-part taxon-name-part-type="species" reg="bicornis">bicornis</tp:taxon-name-part></tp:taxon-name></italic>), the remarkable similarity of <italic><tp:taxon-name><tp:taxon-name-part taxon-name-part-type="genus" reg="Laophontodes">L.</tp:taxon-name-part> <tp:taxon-name-part taxon-name-part-type="species" reg="brevis">brevis</tp:taxon-name-part></tp:taxon-name></italic> with <italic><tp:taxon-name><tp:taxon-name-part taxon-name-part-type="genus" reg="Bicorniphontodes">B.</tp:taxon-name-part> <tp:taxon-name-part taxon-name-part-type="species" reg="bicornis">bicornis</tp:taxon-name-part></tp:taxon-name></italic> noted by <xref ref-type="bibr" rid="B24">Lang (1965)</xref> clearly points to its affiliation to <italic><tp:taxon-name><tp:taxon-name-part taxon-name-part-type="genus" reg="Bicorniphontodes">Bicorniphontodes</tp:taxon-name-part></tp:taxon-name></italic> instead to <italic><tp:taxon-name><tp:taxon-name-part taxon-name-part-type="genus" reg="Laophontodes">Laophontodes</tp:taxon-name-part></tp:taxon-name></italic>. Therefore, we follow the list of 13 species of <italic><tp:taxon-name><tp:taxon-name-part taxon-name-part-type="genus" reg="Laophontodes">Laophontodes</tp:taxon-name-part></tp:taxon-name></italic> as provided by <xref ref-type="bibr" rid="B12">George (2020)</xref>.</p></tp:treatment-sec><ref-list><ref id="B12"><mixed-citation xmlns:xlink="http://www.w3.org/1999/xlink" xlink:type="simple"><person-group><name name-style="western"><surname>George</surname><given-names>KH</given-names></name></person-group> (<year>2020</year>) <article-title>Restructuring the <tp:taxon-name><tp:taxon-name-part taxon-name-part-type="family">Ancorabolidae</tp:taxon-name-part></tp:taxon-name> Sars (<tp:taxon-name><tp:taxon-name-part taxon-name-part-type="subclass">Copepoda</tp:taxon-name-part></tp:taxon-name>, <tp:taxon-name><tp:taxon-name-part taxon-name-part-type="order">Harpacticoida</tp:taxon-name-part></tp:taxon-name>) and <tp:taxon-name><tp:taxon-name-part taxon-name-part-type="family">Cletodidae</tp:taxon-name-part></tp:taxon-name> T. Scott, with a new phylogenetic hypothesis regarding the relationships of the <tp:taxon-name><tp:taxon-name-part taxon-name-part-type="superfamily">Laophontoidea</tp:taxon-name-part></tp:taxon-name> T. Scott, <tp:taxon-name><tp:taxon-name-part taxon-name-part-type="family">Ancorabolidae</tp:taxon-name-part></tp:taxon-name>, and <tp:taxon-name><tp:taxon-name-part taxon-name-part-type="family">Cletodidae</tp:taxon-name-part></tp:taxon-name>.</article-title><source>Zoosystematics and Evolution</source><volume>96</volume>(<issue>2</issue>): <fpage>455</fpage>–<lpage>498</lpage>. <ext-link xlink:type="simple" ext-link-type="doi" xlink:href="10.3897/zse.96.51349">https://doi.org/10.3897/zse.96.51349</ext-link></mixed-citation></ref><ref id="B25"><mixed-citation xmlns:xlink="http://www.w3.org/1999/xlink" xlink:type="simple"><person-group><name name-style="western"><surname>Lee</surname><given-names>J</given-names></name><name name-style="western"><surname>Huys</surname><given-names>R</given-names></name></person-group> (<year>2019</year>) <article-title>New <tp:taxon-name><tp:taxon-name-part taxon-name-part-type="family">Ancorabolidae</tp:taxon-name-part></tp:taxon-name> (<tp:taxon-name><tp:taxon-name-part taxon-name-part-type="subclass">Copepoda</tp:taxon-name-part></tp:taxon-name>: <tp:taxon-name><tp:taxon-name-part taxon-name-part-type="order">Harpacticoida</tp:taxon-name-part></tp:taxon-name>) from Korea: two new genera, revisionary notes and updated identification keys.</article-title><source>Zoological Journal of the Linnean Society</source><volume>187</volume>: <fpage>331</fpage>–<lpage>377</lpage>. <ext-link xlink:type="simple" ext-link-type="doi" xlink:href="10.1093/zoolinnean/zlz019">https://doi.org/10.1093/zoolinnean/zlz019</ext-link></mixed-citation></ref><ref id="B16"><mixed-citation xmlns:xlink="http://www.w3.org/1999/xlink" xlink:type="simple"><person-group><name name-style="western"><surname>George</surname><given-names>KH</given-names></name><name name-style="western"><surname>Glatzel</surname><given-names>T</given-names></name><name name-style="western"><surname>Schröder</surname><given-names>K</given-names></name></person-group> (<year>2019</year>) <article-title><italic><tp:taxon-name><tp:taxon-name-part taxon-name-part-type="genus">Bicorniphontodes</tp:taxon-name-part></tp:taxon-name></italic> (<tp:taxon-name><tp:taxon-name-part taxon-name-part-type="subclass">Copepoda</tp:taxon-name-part></tp:taxon-name>: <tp:taxon-name><tp:taxon-name-part taxon-name-part-type="order">Harpacticoida</tp:taxon-name-part></tp:taxon-name>: <tp:taxon-name><tp:taxon-name-part taxon-name-part-type="subfamily">Laophontodinae</tp:taxon-name-part></tp:taxon-name> Lang, 1944): a new genus with description of a new species from the Napoleon Reef, Gulf of Aqaba, Red Sea, Egypt.</article-title><source>Zootaxa</source><volume>4706</volume>(<issue>1</issue>): <fpage>171</fpage>–<lpage>188</lpage>. <ext-link xlink:type="simple" ext-link-type="doi" xlink:href="10.11646/zootaxa.4706.1.7">https://doi.org/10.11646/zootaxa.4706.1.7</ext-link></mixed-citation></ref><ref id="B24"><mixed-citation xmlns:xlink="http://www.w3.org/1999/xlink" xlink:type="simple"><person-group><name name-style="western"><surname>Lang</surname><given-names>K</given-names></name></person-group> (<year>1965</year>) <article-title><tp:taxon-name><tp:taxon-name-part taxon-name-part-type="subclass">Copepoda</tp:taxon-name-part></tp:taxon-name><tp:taxon-name><tp:taxon-name-part taxon-name-part-type="order">Harpacticoida</tp:taxon-name-part></tp:taxon-name> from the Californian pacific coast.</article-title><source>Kungliga Svenska Vetenskapsakademiens Handlingar</source><volume>10</volume>: <fpage>1</fpage>–<lpage>566</lpage>.</mixed-citation></ref></ref-list></tp:taxon-treatment>
