# Supplementary material for: Revision of the genus Laophontodes T. Scott (Copepoda, Harpacticoida, Ancorabolidae), including the description of a new species and a key to species
Source: Zookeys. 2020 Nov 25;997:17–46. doi: 10.3897/zookeys.997.56965 (PMC7710681; doi:10.3897/zookeys.997.56965)
Supplement: XML Treatment for Laophontodes volkerlehmanskii [file zookeys.997.56965-treatment2.xml]

<!DOCTYPE tp:taxon-treatment
  PUBLIC "-//TaxonX//DTD Taxonomic Treatment Publishing DTD v0 20100105//EN" "tax-treatment-NSO.dtd">
<tp:taxon-treatment xmlns:tp="http://www.plazi.org/taxpub"><tp:treatment-meta><kwd-group><label>Taxon classification</label><kwd><named-content xmlns:xlink="http://www.w3.org/1999/xlink" content-type="kingdom">Animalia</named-content></kwd><kwd><named-content xmlns:xlink="http://www.w3.org/1999/xlink" content-type="order">Harpacticoida</named-content></kwd><kwd><named-content xmlns:xlink="http://www.w3.org/1999/xlink" content-type="family">Ancorabolidae</named-content></kwd></kwd-group><mixed-citation publication-type="journal"><person-group><name><surname>George</surname><given-names>Kai Horst</given-names></name><name><surname>Lehmanski</surname><given-names>Linda Maria Anne</given-names></name><name><surname>Kihara</surname><given-names>Terue Cristina</given-names></name></person-group><article-title>Revision of the genus <italic><tp:taxon-name><tp:taxon-name-part taxon-name-part-type="genus" reg="Laophontodes">Laophontodes</tp:taxon-name-part></tp:taxon-name></italic> T. Scott (<tp:taxon-name><tp:taxon-name-part taxon-name-part-type="subclass">Copepoda</tp:taxon-name-part></tp:taxon-name>, <tp:taxon-name><tp:taxon-name-part taxon-name-part-type="order">Harpacticoida</tp:taxon-name-part></tp:taxon-name>, <tp:taxon-name><tp:taxon-name-part taxon-name-part-type="family">Ancorabolidae</tp:taxon-name-part></tp:taxon-name>), including the description of a new species and a key to species</article-title><source>Zookeys</source><day>25</day><month>11</month><year>2020</year><volume>997</volume><fpage>17</fpage><lpage>46</lpage><pub-id pub-id-type="doi">10.3897/zookeys.997.56965</pub-id></mixed-citation></tp:treatment-meta><tp:nomenclature><tp:taxon-name><object-id xmlns:xlink="http://www.w3.org/1999/xlink" content-type="arpha" xlink:type="simple">029F3C48-842F-5B8D-BCD4-D552146FE41B</object-id>
              <tp:taxon-name-part taxon-name-part-type="genus" reg="Laophontodes">Laophontodes</tp:taxon-name-part>
              <tp:taxon-name-part taxon-name-part-type="species" reg="volkerlehmanskii">volkerlehmanskii</tp:taxon-name-part>
              <object-id xmlns:xlink="http://www.w3.org/1999/xlink" content-type="zoobank" xlink:type="simple">http://zoobank.org/34839233-C919-4892-9CA9-8FAFEFCF0D70</object-id>
            </tp:taxon-name><tp:taxon-status xmlns:xlink="http://www.w3.org/1999/xlink" xlink:type="simple">sp. nov.</tp:taxon-status><xref ref-type="fig" rid="F2">Figs 2</xref><xref ref-type="fig" rid="F3">, 3</xref><xref ref-type="fig" rid="F4">, 4</xref><xref ref-type="fig" rid="F5">, 5</xref><xref ref-type="fig" rid="F6">, 6</xref><xref ref-type="fig" rid="F7">, 7</xref><xref ref-type="fig" rid="F8">, 8</xref><xref ref-type="fig" rid="F9">, 9</xref><xref ref-type="fig" rid="F10">, 10</xref></tp:nomenclature><tp:treatment-sec sec-type="Locus typicus" id="SECID0ECQAE"><title>Locus typicus.</title><p>Indian Ocean, Central Indian Ridge, Kairei Field, station #I12_36T, geographic position <named-content xmlns:xlink="http://www.w3.org/1999/xlink" content-type="dwc:verbatimCoordinates" xlink:type="simple"><named-content content-type="geo-json" specific-use="{&#34;type&#34;:&#34;Point&#34;,&#34;coordinates&#34;:[70.040550,-25.320667]}" id="NCID0EVQAE" xlink:type="simple">25°19.240'S, 70°02.433'E</named-content></named-content>, 2467 m depth.</p></tp:treatment-sec><tp:treatment-sec sec-type="type material" id="SECID0E1QAE"><title>Type material.</title><p>Four females and four males collected during research cruise INDEX 2012 on December 1<sup>st</sup>, 2012. Holotype: female, not dissected, on one slide, collection number SMF 37216/1; paratype 1 (allotype): male, not dissected, on one slide, collection number SMF 37217/1; paratype 2: female, dissected and mounted onto 15 slides, collection number SMF 37218/1–15; paratype 3: male, dissected and mounted onto two slides, collection number SMF 37219/1–2; paratype 4: male, not dissected, on one slide, collection number SMF 37220/1; paratype 5: male, not dissected, on one slide, collection number SMF 37221/1; paratype 6: female, not dissected, on one slide, collection number SMF 37222/1; paratype 7: female, not dissected, on one slide, collection number SMF 37223/1.</p></tp:treatment-sec><tp:treatment-sec sec-type="description" id="SECID0ECRAE"><title>Description.</title><p><bold>Female</bold>: Habitus (Figs <xref ref-type="fig" rid="F2">2A</xref>, <xref ref-type="fig" rid="F3">3A, B</xref>) cylindrical, body length (R to end of <abbrev xmlns:xlink="http://www.w3.org/1999/xlink" xlink:title="furcal rami" id="ABBRID0ESRAE" xlink:type="simple">FR</abbrev>) (median value) = 399 µm (390–405 µm; <italic>N</italic> = 3). R small, fused to <abbrev xmlns:xlink="http://www.w3.org/1999/xlink" xlink:title="cephalothorax" id="ABBRID0EYRAE" xlink:type="simple">cphth</abbrev>, with 2 sensilla (one sensillum missing in Fig. <xref ref-type="fig" rid="F2">2A</xref>) and 1 apical tube pore. Cphth reaching more than 25% of total body length, with posterior swelling on each side; dorsally covered by sensilla, those on posterior margin arising from socles. Body somites clearly distinct. Last thoracic and first abdominal somites fused forming the <abbrev xmlns:xlink="http://www.w3.org/1999/xlink" xlink:title="genital double somite" id="ABBRID0EASAE" xlink:type="simple">GDS</abbrev>, juncture seen as dorsal serration. Posterior margins of free body somites, excluding telson, serrated dorsally, and with sensilla arising from small socles; <abbrev xmlns:xlink="http://www.w3.org/1999/xlink" xlink:title="swimming legs 2" id="ABBRID0EESAE" xlink:type="simple">P2</abbrev>–<abbrev xmlns:xlink="http://www.w3.org/1999/xlink" xlink:title="swimming legs 5" id="ABBRID0EISAE" xlink:type="simple">P5</abbrev>-bearing somites additionally with 1 dorsal tube pore centrally; <abbrev xmlns:xlink="http://www.w3.org/1999/xlink" xlink:title="swimming legs 6" id="ABBRID0EMSAE" xlink:type="simple">P6</abbrev> and P7-bearing somites carrying 2 dorsal tube pores centrally. Telson (Figs <xref ref-type="fig" rid="F2">2A</xref>, <xref ref-type="fig" rid="F3">3A, B</xref>, <xref ref-type="fig" rid="F4">4A</xref>) slightly smaller than preceding somite, with <abbrev xmlns:xlink="http://www.w3.org/1999/xlink" xlink:title="furcal rami" id="ABBRID0E3SAE" xlink:type="simple">FR</abbrev> set widely apart. Anal operculum (Figs <xref ref-type="fig" rid="F4">4A</xref>, <xref ref-type="fig" rid="F5">5A</xref>) with distinct, strong apical spinules; basally with pair of sensilla and additional spines above bases of <abbrev xmlns:xlink="http://www.w3.org/1999/xlink" xlink:title="furcal rami" id="ABBRID0EITAE" xlink:type="simple">FR</abbrev>.</p><fig id="F2" position="float" orientation="portrait"><object-id xmlns:xlink="http://www.w3.org/1999/xlink" content-type="doi" xlink:type="simple">10.3897/zookeys.997.56965.figure2</object-id><object-id xmlns:xlink="http://www.w3.org/1999/xlink" content-type="arpha" xlink:type="simple">A39F99DB-5DEF-59E1-BC8E-D3C47A38CF37</object-id><label>Figure 2.</label><caption><p><italic><tp:taxon-name><tp:taxon-name-part taxon-name-part-type="genus" reg="Laophontodes">Laophontodes</tp:taxon-name-part> <tp:taxon-name-part taxon-name-part-type="species" reg="volkerlehmanskii">volkerlehmanskii</tp:taxon-name-part></tp:taxon-name></italic> sp. nov. <bold>A</bold> female holotype (SMF 37216/1), habitus, dorsal view <bold>B</bold> male paratype 1 (allotype) (SMF 37217/1), habitus, dorsal view. Scale bar 200 µm.</p></caption><graphic xmlns:xlink="http://www.w3.org/1999/xlink" xlink:href="zookeys-997-017-g002.jpg" position="float" orientation="portrait" xlink:type="simple" id="oo_479129.jpg"><uri content-type="original_file" xlink:type="simple">https://binary.pensoft.net/fig/479129</uri></graphic></fig><fig id="F3" position="float" orientation="portrait"><object-id xmlns:xlink="http://www.w3.org/1999/xlink" content-type="doi" xlink:type="simple">10.3897/zookeys.997.56965.figure3</object-id><object-id xmlns:xlink="http://www.w3.org/1999/xlink" content-type="arpha" xlink:type="simple">07D364A1-F28C-5835-8324-8611E0AECDFB</object-id><label>Figure 3.</label><caption><p><italic><tp:taxon-name><tp:taxon-name-part taxon-name-part-type="genus" reg="Laophontodes">Laophontodes</tp:taxon-name-part> <tp:taxon-name-part taxon-name-part-type="species" reg="volkerlehmanskii">volkerlehmanskii</tp:taxon-name-part></tp:taxon-name></italic> sp. nov. Confocal laser scanning microscopy images of <bold>A</bold> female paratype 6 (SMF 37222/1), habitus, dorsal view <bold>B</bold> female paratype 7 (SMF 37223/1), habitus, ventral view. Scale bar: 25 µm.</p></caption><graphic xmlns:xlink="http://www.w3.org/1999/xlink" xlink:href="zookeys-997-017-g003.jpg" position="float" orientation="portrait" xlink:type="simple" id="oo_479130.jpg"><uri content-type="original_file" xlink:type="simple">https://binary.pensoft.net/fig/479130</uri></graphic></fig><p><abbrev xmlns:xlink="http://www.w3.org/1999/xlink" xlink:title="furcal rami" id="ABBRID0EGVAE" xlink:type="simple">FR</abbrev> (Figs <xref ref-type="fig" rid="F4">4A</xref>, <xref ref-type="fig" rid="F5">5A</xref>) slender, about 4 times as long as wide, with distal tube pore and 7 bare setae: seta II dorsal to, and twice as long as I; III subapical; IV and V apical and fused at base, V very long and narrow, distal 1/3 bipinnate; VI apical on inner margin, bare and short; VII dorsal, tri-articulated.</p><fig id="F4" position="float" orientation="portrait"><object-id xmlns:xlink="http://www.w3.org/1999/xlink" content-type="doi" xlink:type="simple">10.3897/zookeys.997.56965.figure4</object-id><object-id xmlns:xlink="http://www.w3.org/1999/xlink" content-type="arpha" xlink:type="simple">9B63FF0E-4741-51C6-9B33-A3CC6B5F253C</object-id><label>Figure 4.</label><caption><p><italic><tp:taxon-name><tp:taxon-name-part taxon-name-part-type="genus" reg="Laophontodes">Laophontodes</tp:taxon-name-part> <tp:taxon-name-part taxon-name-part-type="species" reg="volkerlehmanskii">volkerlehmanskii</tp:taxon-name-part></tp:taxon-name></italic> sp. nov. Three-dimensional representation (Drishti software) based on confocal laser scanning microscopy images of Female paratype 6 (SMF 37222/1) <bold>A</bold> anal operculum, dorsal view; Confocal laser scanning microscopy images of male paratype 4 (SMF 37220/1) <bold>B</bold><abbrev xmlns:xlink="http://www.w3.org/1999/xlink" xlink:title="antennule" id="ABBRID0EJWAE" xlink:type="simple">A1</abbrev>, ventral view <bold>C</bold> male paratype 4 (SMF 37220/1), <abbrev xmlns:xlink="http://www.w3.org/1999/xlink" xlink:title="antennule" id="ABBRID0EPWAE" xlink:type="simple">A1</abbrev>, dorsal view, numbers refer to antennular segments Scale bar: 400 µm (<bold>A</bold>); 25 µm (<bold>B, C</bold>).</p></caption><graphic xmlns:xlink="http://www.w3.org/1999/xlink" xlink:href="zookeys-997-017-g004.jpg" position="float" orientation="portrait" xlink:type="simple" id="oo_479131.jpg"><uri content-type="original_file" xlink:type="simple">https://binary.pensoft.net/fig/479131</uri></graphic></fig><p><abbrev xmlns:xlink="http://www.w3.org/1999/xlink" xlink:title="antennule" id="ABBRID0E5WAE" xlink:type="simple">A1</abbrev> (Fig. <xref ref-type="fig" rid="F5">5B, B</xref>') 5-segmented. First segment carrying 1 bipinnate seta and 2 rows of spinules on apical edge below seta; second segment with 9 setae (2 setae broken in Fig. <xref ref-type="fig" rid="F5">5B</xref>) and 1 row of spinules each on outer and inner margin; third segment with 7 bare setae and 1 <abbrev xmlns:xlink="http://www.w3.org/1999/xlink" xlink:title="aesthetasc" id="ABBRID0EKXAE" xlink:type="simple">aes</abbrev> (fused to 1 seta) (Fig. <xref ref-type="fig" rid="F5">5B</xref>'); fourth segment partly overlapped by preceding one (Fig. <xref ref-type="fig" rid="F5">5B</xref>'), with 1 bare seta; fifth segment with 10 bare setae, 2 of which forming an apical trithek with1 <abbrev xmlns:xlink="http://www.w3.org/1999/xlink" xlink:title="aesthetasc" id="ABBRID0EWXAE" xlink:type="simple">aes</abbrev>. Setal formula: 1-1/2-9/3-6+(1+<abbrev xmlns:xlink="http://www.w3.org/1999/xlink" xlink:title="aesthetasc" id="ABBRID0E1XAE" xlink:type="simple">aes</abbrev>)/4-1/5-8+(2+<abbrev xmlns:xlink="http://www.w3.org/1999/xlink" xlink:title="aesthetasc" id="ABBRID0E5XAE" xlink:type="simple">aes</abbrev>).</p><fig id="F5" position="float" orientation="portrait"><object-id xmlns:xlink="http://www.w3.org/1999/xlink" content-type="doi" xlink:type="simple">10.3897/zookeys.997.56965.figure5</object-id><object-id xmlns:xlink="http://www.w3.org/1999/xlink" content-type="arpha" xlink:type="simple">C190B000-DF44-5872-8CB1-B76A8FD6FD3B</object-id><label>Figure 5.</label><caption><p><italic><tp:taxon-name><tp:taxon-name-part taxon-name-part-type="genus" reg="Laophontodes">Laophontodes</tp:taxon-name-part> <tp:taxon-name-part taxon-name-part-type="species" reg="volkerlehmanskii">volkerlehmanskii</tp:taxon-name-part></tp:taxon-name></italic> sp. nov., female holotype (SMF 37216/1) <bold>A</bold> telson and right furcal ramus, dorsal view; Roman numbers indicate furcal setae, <bold>B</bold><abbrev xmlns:xlink="http://www.w3.org/1999/xlink" xlink:title="antennule" id="ABBRID0EZYAE" xlink:type="simple">A1</abbrev>, <bold>B</bold>' Posterior margin of fourth antennular segment, showing projection that bears the acrothek. Scale bar: 50 µm.</p></caption><graphic xmlns:xlink="http://www.w3.org/1999/xlink" xlink:href="zookeys-997-017-g005.jpg" position="float" orientation="portrait" xlink:type="simple" id="oo_479132.jpg"><uri content-type="original_file" xlink:type="simple">https://binary.pensoft.net/fig/479132</uri></graphic></fig><p><abbrev xmlns:xlink="http://www.w3.org/1999/xlink" xlink:title="antenna" id="ABBRID0EGZAE" xlink:type="simple">A2</abbrev> (Fig. <xref ref-type="fig" rid="F6">6A</xref>). Allobasis without abexopodal seta. Exopod represented by minute bare seta. Endopod with 2 rows of inner spinules – 1 subapical and 1 proximal – ; additionally, with 2 bare spines and 1 fine bare seta accompanied by 4 anterior spinules; apically with 5 setae, of which 3 geniculated and 1 biplumose.</p><fig id="F6" position="float" orientation="portrait"><object-id xmlns:xlink="http://www.w3.org/1999/xlink" content-type="doi" xlink:type="simple">10.3897/zookeys.997.56965.figure6</object-id><object-id xmlns:xlink="http://www.w3.org/1999/xlink" content-type="arpha" xlink:type="simple">D8C46842-937F-5B2F-88BD-C59205B7C3BC</object-id><label>Figure 6.</label><caption><p><italic><tp:taxon-name><tp:taxon-name-part taxon-name-part-type="genus" reg="Laophontodes">Laophontodes</tp:taxon-name-part> <tp:taxon-name-part taxon-name-part-type="species" reg="volkerlehmanskii">volkerlehmanskii</tp:taxon-name-part></tp:taxon-name></italic> sp. nov., female paratype 2 (SMF 37218/1–15) <bold>A</bold><abbrev xmlns:xlink="http://www.w3.org/1999/xlink" xlink:title="antenna" id="ABBRID0ED1AE" xlink:type="simple">A2</abbrev><bold>B</bold> Md <bold>C</bold> Mxl gnathobase <bold>C</bold>' Mxl coxa and basis <bold>D</bold> Mx <bold>D</bold>' Mx, proximal endite; arrow pointing to cleft tip <bold>E</bold> Mxp <bold>E</bold>' Mxp (counterpart), showing minute accompanying seta. Scale bar: 50 µm.</p></caption><graphic xmlns:xlink="http://www.w3.org/1999/xlink" xlink:href="zookeys-997-017-g006.jpg" position="float" orientation="portrait" xlink:type="simple" id="oo_479133.jpg"><uri content-type="original_file" xlink:type="simple">https://binary.pensoft.net/fig/479133</uri></graphic></fig><p>Md (Fig. <xref ref-type="fig" rid="F6">6B</xref>) with slender gnathobase bearing 4 teeth; palp 1-segmented, with 5 setae (1 missing, and 1 damaged in Fig. <xref ref-type="fig" rid="F6">6B</xref>), of which 1 biplumose and 1 unipinnate.</p><p>Mxl (Fig. <xref ref-type="fig" rid="F6">6C, C</xref>'). Praecoxal arthrite (Fig. <xref ref-type="fig" rid="F6">6C</xref>) with 1 row of spinules basally, 8 bare apical spines and 1 subapical biplumose seta, additionally with 2 surface setae; coxa (Fig. <xref ref-type="fig" rid="F6">6C</xref>') with 2 bipinnate apical setae; basis, endopod and exopod fused to single lobe (Fig. <xref ref-type="fig" rid="F6">6C</xref>') carrying 2 unipinnate and 1 bare apical seta, 1 bare subapical seta, 3 bare and 1 bipinnate seta and few outer spinules.</p><p>Mx (Fig. <xref ref-type="fig" rid="F6">6D, D</xref>'). Syncoxa bearing 3 rows of spinules and 2 endites. Proximal endite with 2 plumose setae and 1 bare seta with cleft tip (arrow in Fig. <xref ref-type="fig" rid="F6">6D</xref>'), distal endite with 1 plumose and 2 bare setae. Allobasis distinct, terminally with strong claw accompanied by 1 plumose and 1 fine, bare seta. Endopod 1-segmented, knob-like, with 2 bare setae.</p><p>Mxp (Fig. <xref ref-type="fig" rid="F6">6E, E</xref>') prehensile; syncoxa bearing 1 bare seta and single row of spinules apically (Fig. <xref ref-type="fig" rid="F6">6E</xref>); basis with 1 row of spinules on inner and outer margins; endopod drawn out into strong claw basally accompanied by minute, bare seta (Fig. <xref ref-type="fig" rid="F6">6E</xref>').</p><p><abbrev xmlns:xlink="http://www.w3.org/1999/xlink" xlink:title="swimming legs 1" id="ABBRID0EQ3AE" xlink:type="simple">P1</abbrev> (Figs <xref ref-type="fig" rid="F3">3B</xref>, <xref ref-type="fig" rid="F7">7A</xref>) with slender and bow-like intercoxal sclerite, and large, triangular praecoxa (Fig. <xref ref-type="fig" rid="F3">3B</xref>); coxa and basis with slight longitudinal elongation, outer margin of basis forming pedestal for exopod, with 1 biplumose outer seta carrying <abbrev xmlns:xlink="http://www.w3.org/1999/xlink" xlink:title="subapical tubular extension" id="ABBRID0EA4AE" xlink:type="simple">STE</abbrev>, and 1 minute anterior inner seta. Endopod 2-segmented, <abbrev xmlns:xlink="http://www.w3.org/1999/xlink" xlink:title="endopodal segments 1" id="ABBRID0EE4AE" xlink:type="simple">enp-1</abbrev> strong and elongate, with 2 rows of spinules on inner margin; <abbrev xmlns:xlink="http://www.w3.org/1999/xlink" xlink:title="endopodal segments 2" id="ABBRID0EI4AE" xlink:type="simple">enp-2</abbrev> small, approximately 1/3 the length of <abbrev xmlns:xlink="http://www.w3.org/1999/xlink" xlink:title="endopodal segments 1" id="ABBRID0EM4AE" xlink:type="simple">enp-1</abbrev>, apically with 1 strong claw, 1 long, slender, geniculated seta, and 1 minute seta. Exopod 3-segmented, less than half the length of endopod, each segment with outer spinules, <abbrev xmlns:xlink="http://www.w3.org/1999/xlink" xlink:title="exopodal segments 1" id="ABBRID0EQ4AE" xlink:type="simple">exp-1</abbrev> carrying 1 biplumose outer seta with <abbrev xmlns:xlink="http://www.w3.org/1999/xlink" xlink:title="subapical tubular extension" id="ABBRID0EU4AE" xlink:type="simple">STE</abbrev>; <abbrev xmlns:xlink="http://www.w3.org/1999/xlink" xlink:title="exopodal segments 2" id="ABBRID0EY4AE" xlink:type="simple">2</abbrev> with 1 bare geniculated outer seta; <abbrev xmlns:xlink="http://www.w3.org/1999/xlink" xlink:title="exopodal segments 3" id="ABBRID0E34AE" xlink:type="simple">exp-3</abbrev> apically with 4 bare, geniculated setae.</p><fig id="F7" position="float" orientation="portrait"><object-id xmlns:xlink="http://www.w3.org/1999/xlink" content-type="doi" xlink:type="simple">10.3897/zookeys.997.56965.figure7</object-id><object-id xmlns:xlink="http://www.w3.org/1999/xlink" content-type="arpha" xlink:type="simple">3B0F0D4C-B8C8-577E-B05B-F15A5549C78E</object-id><label>Figure 7.</label><caption><p><italic><tp:taxon-name><tp:taxon-name-part taxon-name-part-type="genus" reg="Laophontodes">Laophontodes</tp:taxon-name-part> <tp:taxon-name-part taxon-name-part-type="species" reg="volkerlehmanskii">volkerlehmanskii</tp:taxon-name-part></tp:taxon-name></italic> sp. nov., female paratype 2 (SMF 37218/1–15) <bold>A</bold><abbrev xmlns:xlink="http://www.w3.org/1999/xlink" xlink:title="swimming legs 1" id="ABBRID0EV5AE" xlink:type="simple">P1</abbrev><bold>B</bold><abbrev xmlns:xlink="http://www.w3.org/1999/xlink" xlink:title="swimming legs 5" id="ABBRID0E25AE" xlink:type="simple">P5</abbrev> and <abbrev xmlns:xlink="http://www.w3.org/1999/xlink" xlink:title="genital field" id="ABBRID0E65AE" xlink:type="simple">GF</abbrev> with minute <abbrev xmlns:xlink="http://www.w3.org/1999/xlink" xlink:title="swimming legs 6" id="ABBRID0ED6AE" xlink:type="simple">P6</abbrev>. Scale bar: 50 µm.</p></caption><graphic xmlns:xlink="http://www.w3.org/1999/xlink" xlink:href="zookeys-997-017-g007.jpg" position="float" orientation="portrait" xlink:type="simple" id="oo_479134.jpg"><uri content-type="original_file" xlink:type="simple">https://binary.pensoft.net/fig/479134</uri></graphic></fig><p><abbrev xmlns:xlink="http://www.w3.org/1999/xlink" xlink:title="swimming legs 2" id="ABBRID0EO6AE" xlink:type="simple">P2</abbrev>–<abbrev xmlns:xlink="http://www.w3.org/1999/xlink" xlink:title="swimming legs 4" id="ABBRID0ES6AE" xlink:type="simple">P4</abbrev> (Fig. <xref ref-type="fig" rid="F8">8A–C</xref>) with transversely elongated bases with outer margin bearing 1 long seta, the latter bipinnate in <abbrev xmlns:xlink="http://www.w3.org/1999/xlink" xlink:title="swimming legs 2" id="ABBRID0E16AE" xlink:type="simple">P2</abbrev>, bare in <abbrev xmlns:xlink="http://www.w3.org/1999/xlink" xlink:title="swimming legs 3" id="ABBRID0E56AE" xlink:type="simple">P3</abbrev> and <abbrev xmlns:xlink="http://www.w3.org/1999/xlink" xlink:title="swimming legs 4" id="ABBRID0EDAAG" xlink:type="simple">P4</abbrev>; exopods 3-segmented, endopods 2-segmented. All exopodal segments with outer row of robust spinules, and fine inner spinules. Exp-1 and exp-2 with 1 bipinnate outer spine; <abbrev xmlns:xlink="http://www.w3.org/1999/xlink" xlink:title="exopodal segments 3" id="ABBRID0EHAAG" xlink:type="simple">exp-3</abbrev> with 3 pinnate outer spines, apically with 1 spine, whose inner margin plumose and outer margin pinnate, and 1 slender biplumose seta. Endopods narrow, <abbrev xmlns:xlink="http://www.w3.org/1999/xlink" xlink:title="endopodal segments 1" id="ABBRID0ELAAG" xlink:type="simple">enp-1</abbrev> small, without spinules or setae; <abbrev xmlns:xlink="http://www.w3.org/1999/xlink" xlink:title="endopodal segments 2" id="ABBRID0EPAAG" xlink:type="simple">enp-2</abbrev> elongate, of <abbrev xmlns:xlink="http://www.w3.org/1999/xlink" xlink:title="swimming legs 2" id="ABBRID0ETAAG" xlink:type="simple">P2</abbrev> and <abbrev xmlns:xlink="http://www.w3.org/1999/xlink" xlink:title="swimming legs 4" id="ABBRID0EXAAG" xlink:type="simple">P4</abbrev> with spinules, <abbrev xmlns:xlink="http://www.w3.org/1999/xlink" xlink:title="swimming legs 2" id="ABBRID0E2AAG" xlink:type="simple">P2</abbrev>–<abbrev xmlns:xlink="http://www.w3.org/1999/xlink" xlink:title="swimming legs 4" id="ABBRID0E6AAG" xlink:type="simple">P4</abbrev> with 2 apical setae, both biplumose in <abbrev xmlns:xlink="http://www.w3.org/1999/xlink" xlink:title="swimming legs 3" id="ABBRID0EDBAG" xlink:type="simple">P3</abbrev> and <abbrev xmlns:xlink="http://www.w3.org/1999/xlink" xlink:title="swimming legs 4" id="ABBRID0EHBAG" xlink:type="simple">P4</abbrev>, inner apical seta bare in <abbrev xmlns:xlink="http://www.w3.org/1999/xlink" xlink:title="swimming legs 2" id="ABBRID0ELBAG" xlink:type="simple">P2</abbrev>. See Table <xref ref-type="table" rid="T2">2</xref> for setal formula.</p><fig id="F8" position="float" orientation="portrait"><object-id xmlns:xlink="http://www.w3.org/1999/xlink" content-type="doi" xlink:type="simple">10.3897/zookeys.997.56965.figure8</object-id><object-id xmlns:xlink="http://www.w3.org/1999/xlink" content-type="arpha" xlink:type="simple">BE4F318F-2B82-557F-A356-ED8B88CE0BC6</object-id><label>Figure 8.</label><caption><p><italic><tp:taxon-name><tp:taxon-name-part taxon-name-part-type="genus" reg="Laophontodes">Laophontodes</tp:taxon-name-part> <tp:taxon-name-part taxon-name-part-type="species" reg="volkerlehmanskii">volkerlehmanskii</tp:taxon-name-part></tp:taxon-name></italic> sp. nov., female paratype 2 (SMF 37218/1–15) <bold>A</bold><abbrev xmlns:xlink="http://www.w3.org/1999/xlink" xlink:title="swimming legs 2" id="ABBRID0EICAG" xlink:type="simple">P2</abbrev><bold>B</bold><abbrev xmlns:xlink="http://www.w3.org/1999/xlink" xlink:title="swimming legs 3" id="ABBRID0EOCAG" xlink:type="simple">P3</abbrev><bold>C</bold><abbrev xmlns:xlink="http://www.w3.org/1999/xlink" xlink:title="swimming legs 4" id="ABBRID0EUCAG" xlink:type="simple">P4</abbrev> endopod. Scale bar: 50 µm.</p></caption><graphic xmlns:xlink="http://www.w3.org/1999/xlink" xlink:href="zookeys-997-017-g008.jpg" position="float" orientation="portrait" xlink:type="simple" id="oo_479135.jpg"><uri content-type="original_file" xlink:type="simple">https://binary.pensoft.net/fig/479135</uri></graphic></fig><p><abbrev xmlns:xlink="http://www.w3.org/1999/xlink" xlink:title="swimming legs 5" id="ABBRID0E6CAG" xlink:type="simple">P5</abbrev> (Fig. <xref ref-type="fig" rid="F7">7B</xref>) with short setophore on slender baseoendopod carrying 1 long bare seta and a few spinules; endopodal lobe reduced, represented by 2 bipinnate setae. Exopod fused to baseoendopod, slender, with 1 bare outer seta, 1 bare seta displaced to anterior surface, and 3 plumose setae – 1 subapical and 2 apical.</p><p><abbrev xmlns:xlink="http://www.w3.org/1999/xlink" xlink:title="genital field" id="ABBRID0EJDAG" xlink:type="simple">GF</abbrev> (Fig. <xref ref-type="fig" rid="F7">7B</xref>) with single gonopore. <abbrev xmlns:xlink="http://www.w3.org/1999/xlink" xlink:title="swimming legs 6" id="ABBRID0ERDAG" xlink:type="simple">P6</abbrev> strongly reduced, limbs fused into single small plate, with pair of minute bipinnate spines.</p><p><bold>Male</bold>: The male differs from the female in the following characters: habitus, <abbrev xmlns:xlink="http://www.w3.org/1999/xlink" xlink:title="antennule" id="ABBRID0EZDAG" xlink:type="simple">A1</abbrev>, <abbrev xmlns:xlink="http://www.w3.org/1999/xlink" xlink:title="swimming legs 3" id="ABBRID0E4DAG" xlink:type="simple">P3</abbrev> and <abbrev xmlns:xlink="http://www.w3.org/1999/xlink" xlink:title="swimming legs 4" id="ABBRID0EBEAG" xlink:type="simple">P4</abbrev> endopod, and <abbrev xmlns:xlink="http://www.w3.org/1999/xlink" xlink:title="swimming legs 5" id="ABBRID0EFEAG" xlink:type="simple">P5</abbrev>.</p><p>Habitus (Figs <xref ref-type="fig" rid="F2">2B</xref>, <xref ref-type="fig" rid="F9">9</xref>) as in female, but slightly longer, body length (from R to <abbrev xmlns:xlink="http://www.w3.org/1999/xlink" xlink:title="furcal rami" id="ABBRID0ETEAG" xlink:type="simple">FR</abbrev>) (median value) = 402 µm (378–426 µm; <italic>N</italic> = 2); <abbrev xmlns:xlink="http://www.w3.org/1999/xlink" xlink:title="cephalothorax" id="ABBRID0EZEAG" xlink:type="simple">cphth</abbrev> with more dorsal sensilla than female; with antero-lateral sensilla arising from socles.</p><fig id="F9" position="float" orientation="portrait"><object-id xmlns:xlink="http://www.w3.org/1999/xlink" content-type="doi" xlink:type="simple">10.3897/zookeys.997.56965.figure9</object-id><object-id xmlns:xlink="http://www.w3.org/1999/xlink" content-type="arpha" xlink:type="simple">B130529C-5A78-510E-9D6C-F16F8C6C9815</object-id><label>Figure 9.</label><caption><p><italic><tp:taxon-name><tp:taxon-name-part taxon-name-part-type="genus" reg="Laophontodes">Laophontodes</tp:taxon-name-part> <tp:taxon-name-part taxon-name-part-type="species" reg="volkerlehmanskii">volkerlehmanskii</tp:taxon-name-part></tp:taxon-name></italic> sp. nov. Confocal laser scanning microscopy images of male paratype 4 (SMF 37220/1) <bold>A</bold> habitus, dorsal view <bold>B</bold> habitus, ventral view. Scale bar: 25 µm.</p></caption><graphic xmlns:xlink="http://www.w3.org/1999/xlink" xlink:href="zookeys-997-017-g009.jpg" position="float" orientation="portrait" xlink:type="simple" id="oo_479136.jpg"><uri content-type="original_file" xlink:type="simple">https://binary.pensoft.net/fig/479136</uri></graphic></fig><p><abbrev xmlns:xlink="http://www.w3.org/1999/xlink" xlink:title="antennule" id="ABBRID0E2FAG" xlink:type="simple">A1</abbrev> (Figs <xref ref-type="fig" rid="F4">4B, C</xref>, <xref ref-type="fig" rid="F10">10A, A</xref>') 6-segmented, chirocer; first segment with 1 bipinnate seta and 3 rows of spinules; second segment with 9 bare setae (one seta missing in Fig. <xref ref-type="fig" rid="F10">10A</xref>), and a row of short spinules; third segment with 6 bare setae (one seta missing in Fig. <xref ref-type="fig" rid="F10">10A</xref>), and single row of spinules, segment partially overlapping fourth and fifth segment; fourth segment (Fig. <xref ref-type="fig" rid="F4">4C</xref>, * in Fig. <xref ref-type="fig" rid="F10">10A</xref>) minute, almost completely covered by fifth segment, with 1 bare seta; fifth segment (Fig. <xref ref-type="fig" rid="F10">10A</xref>') swollen, with 9 setae (1 biplumose, 8 bare), 2 of which form an acrothek with 1 <abbrev xmlns:xlink="http://www.w3.org/1999/xlink" xlink:title="aesthetasc" id="ABBRID0E2GAG" xlink:type="simple">aes</abbrev>, cuticle thorn-like at upper margin; sixth segment with 10 bare setae (1 seta missing in Fig. <xref ref-type="fig" rid="F10">10A</xref>'), 2 of which form an acrothek with 1 small <abbrev xmlns:xlink="http://www.w3.org/1999/xlink" xlink:title="aesthetasc" id="ABBRID0EDHAG" xlink:type="simple">aes</abbrev>. Setal formula: 1-1/2-8/3-6/4-1/5-7+(2+<abbrev xmlns:xlink="http://www.w3.org/1999/xlink" xlink:title="aesthetasc" id="ABBRID0EHHAG" xlink:type="simple">aes</abbrev>)/6-8+(2+<abbrev xmlns:xlink="http://www.w3.org/1999/xlink" xlink:title="aesthetasc" id="ABBRID0ELHAG" xlink:type="simple">aes</abbrev>).</p><fig id="F10" position="float" orientation="portrait"><object-id xmlns:xlink="http://www.w3.org/1999/xlink" content-type="doi" xlink:type="simple">10.3897/zookeys.997.56965.figure10</object-id><object-id xmlns:xlink="http://www.w3.org/1999/xlink" content-type="arpha" xlink:type="simple">B0977F36-FD86-57F9-91AA-768C7B2E2201</object-id><label>Figure 10.</label><caption><p><italic><tp:taxon-name><tp:taxon-name-part taxon-name-part-type="genus" reg="Laophontodes">Laophontodes</tp:taxon-name-part> <tp:taxon-name-part taxon-name-part-type="species" reg="volkerlehmanskii">volkerlehmanskii</tp:taxon-name-part></tp:taxon-name></italic> sp. nov., male paratype 3 (SMF 37219/1–2) <bold>A</bold><abbrev xmlns:xlink="http://www.w3.org/1999/xlink" xlink:title="antennule" id="ABBRID0EEIAG" xlink:type="simple">A1</abbrev><bold>A</bold>' fifth and sixth antennular segment <bold>B</bold><abbrev xmlns:xlink="http://www.w3.org/1999/xlink" xlink:title="swimming legs 3" id="ABBRID0EMIAG" xlink:type="simple">P3</abbrev> endopod <bold>C</bold><abbrev xmlns:xlink="http://www.w3.org/1999/xlink" xlink:title="swimming legs 4" id="ABBRID0ESIAG" xlink:type="simple">P4</abbrev> endopod <bold>D</bold><abbrev xmlns:xlink="http://www.w3.org/1999/xlink" xlink:title="swimming legs 5" id="ABBRID0EYIAG" xlink:type="simple">P5</abbrev>. Scale bar: 50 µm.</p></caption><graphic xmlns:xlink="http://www.w3.org/1999/xlink" xlink:href="zookeys-997-017-g010.jpg" position="float" orientation="portrait" xlink:type="simple" id="oo_479137.jpg"><uri content-type="original_file" xlink:type="simple">https://binary.pensoft.net/fig/479137</uri></graphic></fig><p><abbrev xmlns:xlink="http://www.w3.org/1999/xlink" xlink:title="swimming legs 3" id="ABBRID0EDJAG" xlink:type="simple">P3</abbrev> exopod as in female, endopod (Fig. <xref ref-type="fig" rid="F10">10B</xref>) 3-segmented; <abbrev xmlns:xlink="http://www.w3.org/1999/xlink" xlink:title="endopodal segments 1" id="ABBRID0ELJAG" xlink:type="simple">enp-1</abbrev> minute and unarmed; <abbrev xmlns:xlink="http://www.w3.org/1999/xlink" xlink:title="endopodal segments 2" id="ABBRID0EPJAG" xlink:type="simple">enp-2</abbrev> longest, with rows of spinules on inner and outer margins, lacking setae but inner apical margin with curved apophysis reaching to 2/3 the length of <abbrev xmlns:xlink="http://www.w3.org/1999/xlink" xlink:title="endopodal segments 1" id="ABBRID0ETJAG" xlink:type="simple">enp-3</abbrev>; <abbrev xmlns:xlink="http://www.w3.org/1999/xlink" xlink:title="endopodal segments 1" id="ABBRID0EXJAG" xlink:type="simple">enp-3</abbrev> about 2/3 the length of <abbrev xmlns:xlink="http://www.w3.org/1999/xlink" xlink:title="endopodal segments 2" id="ABBRID0E2JAG" xlink:type="simple">enp-2</abbrev>, with 2 biplumose apical setae.</p><p><abbrev xmlns:xlink="http://www.w3.org/1999/xlink" xlink:title="swimming legs 4" id="ABBRID0EBKAG" xlink:type="simple">P4</abbrev> exopod as in female, endopod (Fig. <xref ref-type="fig" rid="F10">10C</xref>) 2-segmented; <abbrev xmlns:xlink="http://www.w3.org/1999/xlink" xlink:title="endopodal segments 2" id="ABBRID0EJKAG" xlink:type="simple">enp-2</abbrev> with 1 additional flexible outer spine accompanied by few spinules at its base; apically with 2 biplumose setae. The setal formula for <abbrev xmlns:xlink="http://www.w3.org/1999/xlink" xlink:title="swimming legs 3" id="ABBRID0ENKAG" xlink:type="simple">P3</abbrev> and <abbrev xmlns:xlink="http://www.w3.org/1999/xlink" xlink:title="swimming legs 4" id="ABBRID0ERKAG" xlink:type="simple">P4</abbrev> is given in Table <xref ref-type="table" rid="T2">2</xref>.</p><table-wrap id="T2" position="float" orientation="portrait"><label>Table 2.</label><caption><p><italic><tp:taxon-name><tp:taxon-name-part taxon-name-part-type="genus" reg="Laophontodes">Laophontodes</tp:taxon-name-part> <tp:taxon-name-part taxon-name-part-type="species" reg="volkerlehmanskii">volkerlehmanskii</tp:taxon-name-part></tp:taxon-name></italic> sp. nov., setation of <abbrev xmlns:xlink="http://www.w3.org/1999/xlink" xlink:title="swimming legs 2" id="ABBRID0ENLAG" xlink:type="simple">P2</abbrev>–<abbrev xmlns:xlink="http://www.w3.org/1999/xlink" xlink:title="swimming legs 4" id="ABBRID0ERLAG" xlink:type="simple">P4</abbrev>. Roman numerals indicate outer spines.</p></caption><table id="TID0E1KBG" rules="all"><tbody><tr><th rowspan="1" colspan="1"/><th rowspan="1" colspan="1">Exp-1</th><th rowspan="1" colspan="1">Exp-2</th><th rowspan="1" colspan="1">Exp-3</th><th rowspan="1" colspan="1">Enp-1</th><th rowspan="1" colspan="1">Enp-2</th><th rowspan="1" colspan="1">Enp-3</th></tr><tr><td rowspan="1" colspan="1">
                      <abbrev xmlns:xlink="http://www.w3.org/1999/xlink" xlink:title="swimming legs 2" id="ABBRID0EUMAG" xlink:type="simple">P2</abbrev>
                    </td><td rowspan="1" colspan="1">I-0</td><td rowspan="1" colspan="1">I-0</td><td rowspan="1" colspan="1">III-2-0</td><td rowspan="1" colspan="1">0</td><td rowspan="1" colspan="1">0-2-0</td><td rowspan="1" colspan="1">–</td></tr><tr><td rowspan="1" colspan="1"><abbrev xmlns:xlink="http://www.w3.org/1999/xlink" xlink:title="swimming legs 3" id="ABBRID0EPNAG" xlink:type="simple">P3</abbrev> female</td><td rowspan="1" colspan="1">I-0</td><td rowspan="1" colspan="1">I-0</td><td rowspan="1" colspan="1">III-2-0</td><td rowspan="1" colspan="1">0</td><td rowspan="1" colspan="1">0-2-0</td><td rowspan="1" colspan="1">–</td></tr><tr><td rowspan="1" colspan="1"><abbrev xmlns:xlink="http://www.w3.org/1999/xlink" xlink:title="swimming legs 3" id="ABBRID0EKOAG" xlink:type="simple">P3</abbrev> male</td><td rowspan="1" colspan="1">I-0</td><td rowspan="1" colspan="1">I-0</td><td rowspan="1" colspan="1">III-2-0</td><td rowspan="1" colspan="1">0</td><td rowspan="1" colspan="1">0 (apophysis)</td><td rowspan="1" colspan="1">0-2-0</td></tr><tr><td rowspan="1" colspan="1"><abbrev xmlns:xlink="http://www.w3.org/1999/xlink" xlink:title="swimming legs 4" id="ABBRID0EFPAG" xlink:type="simple">P4</abbrev> female</td><td rowspan="1" colspan="1">I-0</td><td rowspan="1" colspan="1">I-0</td><td rowspan="1" colspan="1">III-2-0</td><td rowspan="1" colspan="1">0</td><td rowspan="1" colspan="1">0-2-0</td><td rowspan="1" colspan="1">–</td></tr><tr><td rowspan="1" colspan="1"><abbrev xmlns:xlink="http://www.w3.org/1999/xlink" xlink:title="swimming legs 4" id="ABBRID0EAQAG" xlink:type="simple">P4</abbrev> male</td><td rowspan="1" colspan="1">I-0</td><td rowspan="1" colspan="1">I-0</td><td rowspan="1" colspan="1">III-2-0</td><td rowspan="1" colspan="1">0</td><td rowspan="1" colspan="1">I-2-0</td><td rowspan="1" colspan="1">–</td></tr></tbody></table></table-wrap><p><abbrev xmlns:xlink="http://www.w3.org/1999/xlink" xlink:title="swimming legs 5" id="ABBRID0EYQAG" xlink:type="simple">P5</abbrev> (Fig. <xref ref-type="fig" rid="F10">10D</xref>) baseoendopod longer than broad, with 1 outer seta arising from short setophore; endopodal lobe incorporated into basal part of baseoendopod and represented by 1 long seta with bipinnate distal half; exopod not fused to baseoendopod, with 1 outer unipinnate seta, and 2 bipinnate setae – 1 subapical and bearing <abbrev xmlns:xlink="http://www.w3.org/1999/xlink" xlink:title="subapical tubular extension" id="ABBRID0EARAG" xlink:type="simple">STE</abbrev>, and 1 apical.</p></tp:treatment-sec><tp:treatment-sec sec-type="etymology" id="SECID0EERAG"><title>Etymology.</title><p>The epithet <italic><tp:taxon-name><tp:taxon-name-part taxon-name-part-type="genus" reg="Laophontodes"/><tp:taxon-name-part taxon-name-part-type="species" reg="volkerlehmanskii">volkerlehmanskii</tp:taxon-name-part></tp:taxon-name></italic> is given in dedication to the 60<sup>th</sup> birthday of LMA Lehmanski’s father Volker Lehmanski (Gelsenkirchen, Germany).</p><fig id="F11" position="float" orientation="portrait"><object-id xmlns:xlink="http://www.w3.org/1999/xlink" content-type="doi" xlink:type="simple">10.3897/zookeys.997.56965.figure11</object-id><object-id xmlns:xlink="http://www.w3.org/1999/xlink" content-type="arpha" xlink:type="simple">DB8FE899-F3C4-51D5-A059-9442B50F0ABE</object-id><label>Figure 11.</label><caption><p>Cladogram summarizing the results of the phylogenetic analysis provided in the present contribution. Numbers in rectangles pointing to discussed characters listed in Table <xref ref-type="table" rid="T3">3</xref>. Underlined numbers refer to convergent deviations. Detailed explanations are given in the text.</p></caption><graphic xmlns:xlink="http://www.w3.org/1999/xlink" xlink:href="zookeys-997-017-g011.jpg" position="float" orientation="portrait" xlink:type="simple" id="oo_479138.jpg"><uri content-type="original_file" xlink:type="simple">https://binary.pensoft.net/fig/479138</uri></graphic></fig></tp:treatment-sec><tp:treatment-sec><!--Section generated to contain objects referenced in tp:taxon-treatment.--><table-wrap id="T3" position="float" orientation="portrait"><label>Table 3.</label><caption><p>List of 39 morphological characters used for the here presented phylogenetic analysis. In the second column, plesiomorphic states are set in square brackets. Columns 3–14: 1 = apomorphies; 0 = plesiomorphies; ? = no information available; <bold>1</bold> = supposed convergences. 0* = also apomorphic state present, due to intraspecific variability; explanation in the text.</p></caption><table id="TID0EOUBG" rules="all"><tbody><tr><td rowspan="1" colspan="1">
                  <bold>No.</bold>
                </td><td rowspan="1" colspan="1">
                  <bold>Character [plesiomorphies in square brackets]/species</bold>
                </td><td rowspan="1" colspan="1">
                  <italic><tp:taxon-name><tp:taxon-name-part taxon-name-part-type="genus" reg="Laophontodes">L.</tp:taxon-name-part> <tp:taxon-name-part taxon-name-part-type="species" reg="sarsi">sarsi</tp:taxon-name-part></tp:taxon-name></italic>
                </td><td rowspan="1" colspan="1">
                  <italic><tp:taxon-name><tp:taxon-name-part taxon-name-part-type="genus" reg="Laophontodes">L.</tp:taxon-name-part> <tp:taxon-name-part taxon-name-part-type="species" reg="scottorum">scottorum</tp:taxon-name-part></tp:taxon-name></italic>
                </td><td rowspan="1" colspan="1"><italic><tp:taxon-name><tp:taxon-name-part taxon-name-part-type="genus" reg="Laophontodes">L.</tp:taxon-name-part> <tp:taxon-name-part taxon-name-part-type="species" reg="volkerlehmanskii">volkerlehmanskii</tp:taxon-name-part></tp:taxon-name></italic> sp. nov.</td><td rowspan="1" colspan="1">
                  <italic><tp:taxon-name><tp:taxon-name-part taxon-name-part-type="genus" reg="Laophontodes">L.</tp:taxon-name-part> <tp:taxon-name-part taxon-name-part-type="species" reg="georgei">georgei</tp:taxon-name-part></tp:taxon-name></italic>
                </td><td rowspan="1" colspan="1">
                  <italic><tp:taxon-name><tp:taxon-name-part taxon-name-part-type="genus" reg="Laophontodes">L.</tp:taxon-name-part> <tp:taxon-name-part taxon-name-part-type="species" reg="gertraudae">gertraudae</tp:taxon-name-part></tp:taxon-name></italic>
                </td><td rowspan="1" colspan="1">
                  <italic><tp:taxon-name><tp:taxon-name-part taxon-name-part-type="genus" reg="Laophontodes">L.</tp:taxon-name-part> <tp:taxon-name-part taxon-name-part-type="species" reg="spongiosus">spongiosus</tp:taxon-name-part></tp:taxon-name></italic>
                </td><td rowspan="1" colspan="1">
                  <italic><tp:taxon-name><tp:taxon-name-part taxon-name-part-type="genus" reg="Laophontodes">L.</tp:taxon-name-part> <tp:taxon-name-part taxon-name-part-type="species" reg="mourois">mourois</tp:taxon-name-part></tp:taxon-name></italic>
                </td><td rowspan="1" colspan="1">
                  <italic><tp:taxon-name><tp:taxon-name-part taxon-name-part-type="genus" reg="Laophontodes">L.</tp:taxon-name-part> <tp:taxon-name-part taxon-name-part-type="species" reg="typicus">typicus</tp:taxon-name-part></tp:taxon-name></italic>
                </td><td rowspan="1" colspan="1">
                  <italic><tp:taxon-name><tp:taxon-name-part taxon-name-part-type="genus" reg="Laophontodes">L.</tp:taxon-name-part> <tp:taxon-name-part taxon-name-part-type="species" reg="monsmaris">monsmaris</tp:taxon-name-part></tp:taxon-name></italic>
                </td><td rowspan="1" colspan="1">
                  <italic><tp:taxon-name><tp:taxon-name-part taxon-name-part-type="genus" reg="Laophontodes">L.</tp:taxon-name-part> <tp:taxon-name-part taxon-name-part-type="species" reg="macclintocki">macclintocki</tp:taxon-name-part></tp:taxon-name></italic>
                </td><td rowspan="1" colspan="1">
                  <italic><tp:taxon-name><tp:taxon-name-part taxon-name-part-type="genus" reg="Laophontodes">L.</tp:taxon-name-part> <tp:taxon-name-part taxon-name-part-type="species" reg="sabinegeorgeae">sabinegeorgeae</tp:taxon-name-part></tp:taxon-name></italic>
                </td><td rowspan="1" colspan="1">
                  <italic><tp:taxon-name><tp:taxon-name-part taxon-name-part-type="genus" reg="Laophontodes">L.</tp:taxon-name-part> <tp:taxon-name-part taxon-name-part-type="species" reg="whitsoni">whitsoni</tp:taxon-name-part></tp:taxon-name></italic>
                </td></tr><tr><td rowspan="1" colspan="1">
                  <bold>1</bold>
                </td><td rowspan="1" colspan="1"><abbrev xmlns:xlink="http://www.w3.org/1999/xlink" xlink:title="antenna" id="ABBRID0EL1BG" xlink:type="simple">A2</abbrev> exopod represented by tiny seta [with 1 small, knob-like segment bearing 1 small seta]</td><td rowspan="1" colspan="1">1</td><td rowspan="1" colspan="1">1</td><td rowspan="1" colspan="1">1</td><td rowspan="1" colspan="1">1</td><td rowspan="1" colspan="1">1</td><td rowspan="1" colspan="1">1</td><td rowspan="1" colspan="1">1</td><td rowspan="1" colspan="1">1</td><td rowspan="1" colspan="1">1</td><td rowspan="1" colspan="1">1</td><td rowspan="1" colspan="1">1</td><td rowspan="1" colspan="1">1</td></tr><tr><td rowspan="1" colspan="1">
                  <bold>2</bold>
                </td><td rowspan="1" colspan="1"><abbrev xmlns:xlink="http://www.w3.org/1999/xlink" xlink:title="antennule" id="ABBRID0E52BG" xlink:type="simple">A1</abbrev> male 6-segmented, chirocer [7-segmented, subcirocer]</td><td rowspan="1" colspan="1">?</td><td rowspan="1" colspan="1">1</td><td rowspan="1" colspan="1">1</td><td rowspan="1" colspan="1">1</td><td rowspan="1" colspan="1">1</td><td rowspan="1" colspan="1">1?</td><td rowspan="1" colspan="1">1</td><td rowspan="1" colspan="1">1</td><td rowspan="1" colspan="1">1</td><td rowspan="1" colspan="1">0?</td><td rowspan="1" colspan="1">0</td><td rowspan="1" colspan="1">0</td></tr><tr><td rowspan="1" colspan="1">
                  <bold>3</bold>
                </td><td rowspan="1" colspan="1"><abbrev xmlns:xlink="http://www.w3.org/1999/xlink" xlink:title="swimming legs 4" id="ABBRID0ER4BG" xlink:type="simple">P4</abbrev> female <abbrev xmlns:xlink="http://www.w3.org/1999/xlink" xlink:title="endopodal segments 2" id="ABBRID0EV4BG" xlink:type="simple">enp-2</abbrev> lacking outer seta [seta present]</td><td rowspan="1" colspan="1">1</td><td rowspan="1" colspan="1">1</td><td rowspan="1" colspan="1">1</td><td rowspan="1" colspan="1">1</td><td rowspan="1" colspan="1">1</td><td rowspan="1" colspan="1">1</td><td rowspan="1" colspan="1">1</td><td rowspan="1" colspan="1">1</td><td rowspan="1" colspan="1">1</td><td rowspan="1" colspan="1">0</td><td rowspan="1" colspan="1">0</td><td rowspan="1" colspan="1">0*</td></tr><tr><td rowspan="1" colspan="1">
                  <bold>4</bold>
                </td><td rowspan="1" colspan="1"><abbrev xmlns:xlink="http://www.w3.org/1999/xlink" xlink:title="swimming legs 3" id="ABBRID0EI6BG" xlink:type="simple">P3</abbrev><abbrev xmlns:xlink="http://www.w3.org/1999/xlink" xlink:title="exopodal segments 3" id="ABBRID0EM6BG" xlink:type="simple">exp-3</abbrev> with at most 1 inner seta [with 2 setae]</td><td rowspan="1" colspan="1">1</td><td rowspan="1" colspan="1">1</td><td rowspan="1" colspan="1">1</td><td rowspan="1" colspan="1">1</td><td rowspan="1" colspan="1">1</td><td rowspan="1" colspan="1">1</td><td rowspan="1" colspan="1">1</td><td rowspan="1" colspan="1">1</td><td rowspan="1" colspan="1">0</td><td rowspan="1" colspan="1">
                  <bold>1</bold>
                </td><td rowspan="1" colspan="1">0</td><td rowspan="1" colspan="1">0</td></tr><tr><td rowspan="1" colspan="1">
                  <bold>5</bold>
                </td><td rowspan="1" colspan="1"><abbrev xmlns:xlink="http://www.w3.org/1999/xlink" xlink:title="swimming legs 4" id="ABBRID0EDBAI" xlink:type="simple">P4</abbrev><abbrev xmlns:xlink="http://www.w3.org/1999/xlink" xlink:title="exopodal segments 3" id="ABBRID0EHBAI" xlink:type="simple">exp-3</abbrev> with at most 1 inner seta [with 2 setae]</td><td rowspan="1" colspan="1">1</td><td rowspan="1" colspan="1">1</td><td rowspan="1" colspan="1">1</td><td rowspan="1" colspan="1">1</td><td rowspan="1" colspan="1">1</td><td rowspan="1" colspan="1">1</td><td rowspan="1" colspan="1">1</td><td rowspan="1" colspan="1">1</td><td rowspan="1" colspan="1">0</td><td rowspan="1" colspan="1">
                  <bold>1</bold>
                </td><td rowspan="1" colspan="1">0</td><td rowspan="1" colspan="1">0</td></tr><tr><td rowspan="1" colspan="1">
                  <bold>6</bold>
                </td><td rowspan="1" colspan="1"><abbrev xmlns:xlink="http://www.w3.org/1999/xlink" xlink:title="swimming legs 2" id="ABBRID0E4CAI" xlink:type="simple">P2</abbrev> exp-2 lacking inner seta [seta present]</td><td rowspan="1" colspan="1">1</td><td rowspan="1" colspan="1">1</td><td rowspan="1" colspan="1">1</td><td rowspan="1" colspan="1">1</td><td rowspan="1" colspan="1">1</td><td rowspan="1" colspan="1">1</td><td rowspan="1" colspan="1">1</td><td rowspan="1" colspan="1">1</td><td rowspan="1" colspan="1">0</td><td rowspan="1" colspan="1">0</td><td rowspan="1" colspan="1">0</td><td rowspan="1" colspan="1">0</td></tr><tr><td rowspan="1" colspan="1">
                  <bold>7</bold>
                </td><td rowspan="1" colspan="1"><abbrev xmlns:xlink="http://www.w3.org/1999/xlink" xlink:title="swimming legs 3" id="ABBRID0EQEAI" xlink:type="simple">P3</abbrev> exp-2 lacking inner seta [seta present]</td><td rowspan="1" colspan="1">1</td><td rowspan="1" colspan="1">1</td><td rowspan="1" colspan="1">1</td><td rowspan="1" colspan="1">1</td><td rowspan="1" colspan="1">1</td><td rowspan="1" colspan="1">1</td><td rowspan="1" colspan="1">1</td><td rowspan="1" colspan="1">1</td><td rowspan="1" colspan="1">0</td><td rowspan="1" colspan="1">0</td><td rowspan="1" colspan="1">0</td><td rowspan="1" colspan="1">0</td></tr><tr><td rowspan="1" colspan="1">
                  <bold>8</bold>
                </td><td rowspan="1" colspan="1"><abbrev xmlns:xlink="http://www.w3.org/1999/xlink" xlink:title="swimming legs 2" id="ABBRID0EDGAI" xlink:type="simple">P2</abbrev><abbrev xmlns:xlink="http://www.w3.org/1999/xlink" xlink:title="exopodal segments 3" id="ABBRID0EHGAI" xlink:type="simple">exp-3</abbrev> lacking inner seta [seta present]</td><td rowspan="1" colspan="1">1</td><td rowspan="1" colspan="1">1</td><td rowspan="1" colspan="1">1</td><td rowspan="1" colspan="1">1</td><td rowspan="1" colspan="1">1</td><td rowspan="1" colspan="1">1</td><td rowspan="1" colspan="1">0</td><td rowspan="1" colspan="1">0</td><td rowspan="1" colspan="1">0</td><td rowspan="1" colspan="1">0</td><td rowspan="1" colspan="1">0</td><td rowspan="1" colspan="1">0</td></tr><tr><td rowspan="1" colspan="1">
                  <bold>9</bold>
                </td><td rowspan="1" colspan="1"><abbrev xmlns:xlink="http://www.w3.org/1999/xlink" xlink:title="swimming legs 4" id="ABBRID0E1HAI" xlink:type="simple">P4</abbrev><abbrev xmlns:xlink="http://www.w3.org/1999/xlink" xlink:title="exopodal segments 3" id="ABBRID0E5HAI" xlink:type="simple">exp-3</abbrev> inner apical seta trimmed down, flexible [seta almost identical with outer apical element]</td><td rowspan="1" colspan="1">1</td><td rowspan="1" colspan="1">1</td><td rowspan="1" colspan="1">1</td><td rowspan="1" colspan="1">1</td><td rowspan="1" colspan="1">0</td><td rowspan="1" colspan="1">0</td><td rowspan="1" colspan="1">0</td><td rowspan="1" colspan="1">0</td><td rowspan="1" colspan="1">0</td><td rowspan="1" colspan="1">0</td><td rowspan="1" colspan="1">0</td><td rowspan="1" colspan="1">0</td></tr><tr><td rowspan="1" colspan="1">
                  <bold>10</bold>
                </td><td rowspan="1" colspan="1"><abbrev xmlns:xlink="http://www.w3.org/1999/xlink" xlink:title="swimming legs 2" id="ABBRID0ERJAI" xlink:type="simple">P2</abbrev><abbrev xmlns:xlink="http://www.w3.org/1999/xlink" xlink:title="exopodal segments 3" id="ABBRID0EVJAI" xlink:type="simple">exp-3</abbrev> inner apical seta trimmed down, flexible [seta almost identical with outer apical element]</td><td rowspan="1" colspan="1">1</td><td rowspan="1" colspan="1">1</td><td rowspan="1" colspan="1">1</td><td rowspan="1" colspan="1">0</td><td rowspan="1" colspan="1">0</td><td rowspan="1" colspan="1">0</td><td rowspan="1" colspan="1">0</td><td rowspan="1" colspan="1">0</td><td rowspan="1" colspan="1">0</td><td rowspan="1" colspan="1">0</td><td rowspan="1" colspan="1">0</td><td rowspan="1" colspan="1">0</td></tr><tr><td rowspan="1" colspan="1">
                  <bold>11</bold>
                </td><td rowspan="1" colspan="1"><abbrev xmlns:xlink="http://www.w3.org/1999/xlink" xlink:title="swimming legs 3" id="ABBRID0EILAI" xlink:type="simple">P3</abbrev><abbrev xmlns:xlink="http://www.w3.org/1999/xlink" xlink:title="exopodal segments 3" id="ABBRID0EMLAI" xlink:type="simple">exp-3</abbrev> inner apical seta trimmed down, flexible [seta almost identical with outer apical element]</td><td rowspan="1" colspan="1">1</td><td rowspan="1" colspan="1">1</td><td rowspan="1" colspan="1">1</td><td rowspan="1" colspan="1">0</td><td rowspan="1" colspan="1">0</td><td rowspan="1" colspan="1">0</td><td rowspan="1" colspan="1">0</td><td rowspan="1" colspan="1">0</td><td rowspan="1" colspan="1">0</td><td rowspan="1" colspan="1">0</td><td rowspan="1" colspan="1">0</td><td rowspan="1" colspan="1">0</td></tr><tr><td rowspan="1" colspan="1">
                  <bold>12</bold>
                </td><td rowspan="1" colspan="1"><abbrev xmlns:xlink="http://www.w3.org/1999/xlink" xlink:title="swimming legs 2" id="ABBRID0E6MAI" xlink:type="simple">P2</abbrev><abbrev xmlns:xlink="http://www.w3.org/1999/xlink" xlink:title="exopodal segments 3" id="ABBRID0EDNAI" xlink:type="simple">exp-3</abbrev> down-trimmed inner apical seta bare [seta biplumose]</td><td rowspan="1" colspan="1">1</td><td rowspan="1" colspan="1">1</td><td rowspan="1" colspan="1">0</td><td rowspan="1" colspan="1">0</td><td rowspan="1" colspan="1">0</td><td rowspan="1" colspan="1">0</td><td rowspan="1" colspan="1">0</td><td rowspan="1" colspan="1">0</td><td rowspan="1" colspan="1">0</td><td rowspan="1" colspan="1">0</td><td rowspan="1" colspan="1">0</td><td rowspan="1" colspan="1">0</td></tr><tr><td rowspan="1" colspan="1">
                  <bold>13</bold>
                </td><td rowspan="1" colspan="1"><abbrev xmlns:xlink="http://www.w3.org/1999/xlink" xlink:title="swimming legs 3" id="ABBRID0EWOAI" xlink:type="simple">P3</abbrev><abbrev xmlns:xlink="http://www.w3.org/1999/xlink" xlink:title="exopodal segments 3" id="ABBRID0E1OAI" xlink:type="simple">exp-3</abbrev> down-trimmed inner apical seta bare [seta biplumose]</td><td rowspan="1" colspan="1">1</td><td rowspan="1" colspan="1">1</td><td rowspan="1" colspan="1">0</td><td rowspan="1" colspan="1">0</td><td rowspan="1" colspan="1">0</td><td rowspan="1" colspan="1">0</td><td rowspan="1" colspan="1">0</td><td rowspan="1" colspan="1">0</td><td rowspan="1" colspan="1">0</td><td rowspan="1" colspan="1">0</td><td rowspan="1" colspan="1">0</td><td rowspan="1" colspan="1">0</td></tr><tr><td rowspan="1" colspan="1">
                  <bold>14</bold>
                </td><td rowspan="1" colspan="1"><abbrev xmlns:xlink="http://www.w3.org/1999/xlink" xlink:title="swimming legs 4" id="ABBRID0ENQAI" xlink:type="simple">P4</abbrev><abbrev xmlns:xlink="http://www.w3.org/1999/xlink" xlink:title="exopodal segments 3" id="ABBRID0ERQAI" xlink:type="simple">exp-3</abbrev> down-trimmed inner apical seta bare [seta biplumose]</td><td rowspan="1" colspan="1">1</td><td rowspan="1" colspan="1">1</td><td rowspan="1" colspan="1">0</td><td rowspan="1" colspan="1">0</td><td rowspan="1" colspan="1">0</td><td rowspan="1" colspan="1">0</td><td rowspan="1" colspan="1">0</td><td rowspan="1" colspan="1">0</td><td rowspan="1" colspan="1">0</td><td rowspan="1" colspan="1">0</td><td rowspan="1" colspan="1">0</td><td rowspan="1" colspan="1">0</td></tr><tr><td rowspan="1" colspan="1">
                  <bold>15</bold>
                </td><td rowspan="1" colspan="1"><abbrev xmlns:xlink="http://www.w3.org/1999/xlink" xlink:title="swimming legs 5" id="ABBRID0EESAI" xlink:type="simple">P5</abbrev> female inner baseoendopodal seta of fish-bone aspect [seta bipinnate]</td><td rowspan="1" colspan="1">1</td><td rowspan="1" colspan="1">0</td><td rowspan="1" colspan="1">0</td><td rowspan="1" colspan="1">0</td><td rowspan="1" colspan="1">0</td><td rowspan="1" colspan="1">0</td><td rowspan="1" colspan="1">0</td><td rowspan="1" colspan="1">0</td><td rowspan="1" colspan="1">0</td><td rowspan="1" colspan="1">0</td><td rowspan="1" colspan="1">0</td><td rowspan="1" colspan="1">0</td></tr><tr><td rowspan="1" colspan="1">
                  <bold>16</bold>
                </td><td rowspan="1" colspan="1">Body flattened [cylindrical]</td><td rowspan="1" colspan="1">0</td><td rowspan="1" colspan="1">1</td><td rowspan="1" colspan="1">0</td><td rowspan="1" colspan="1">0</td><td rowspan="1" colspan="1">0</td><td rowspan="1" colspan="1">0</td><td rowspan="1" colspan="1">0</td><td rowspan="1" colspan="1">0</td><td rowspan="1" colspan="1">0</td><td rowspan="1" colspan="1">0</td><td rowspan="1" colspan="1">0</td><td rowspan="1" colspan="1">0</td></tr><tr><td rowspan="1" colspan="1">
                  <bold>17</bold>
                </td><td rowspan="1" colspan="1">Body somites laterally extended [not extended]</td><td rowspan="1" colspan="1">0</td><td rowspan="1" colspan="1">1</td><td rowspan="1" colspan="1">0</td><td rowspan="1" colspan="1">0</td><td rowspan="1" colspan="1">0</td><td rowspan="1" colspan="1">
                  <bold>1</bold>
                </td><td rowspan="1" colspan="1">0</td><td rowspan="1" colspan="1">0</td><td rowspan="1" colspan="1">0</td><td rowspan="1" colspan="1">0</td><td rowspan="1" colspan="1">0</td><td rowspan="1" colspan="1">0</td></tr><tr><td rowspan="1" colspan="1">
                  <bold>18</bold>
                </td><td rowspan="1" colspan="1">Anal operculum: posterior margin strongly serrated [with spinules]</td><td rowspan="1" colspan="1">0</td><td rowspan="1" colspan="1">0</td><td rowspan="1" colspan="1">1</td><td rowspan="1" colspan="1">0</td><td rowspan="1" colspan="1">0</td><td rowspan="1" colspan="1">0</td><td rowspan="1" colspan="1">0</td><td rowspan="1" colspan="1">0</td><td rowspan="1" colspan="1">0</td><td rowspan="1" colspan="1">0</td><td rowspan="1" colspan="1">0</td><td rowspan="1" colspan="1">0</td></tr><tr><td rowspan="1" colspan="1">
                  <bold>19</bold>
                </td><td rowspan="1" colspan="1">Furcal tube pore long, displaced subapically [tube pore small, near furcal base]</td><td rowspan="1" colspan="1">0</td><td rowspan="1" colspan="1">0</td><td rowspan="1" colspan="1">1</td><td rowspan="1" colspan="1">0</td><td rowspan="1" colspan="1">0</td><td rowspan="1" colspan="1">0</td><td rowspan="1" colspan="1">0</td><td rowspan="1" colspan="1">0</td><td rowspan="1" colspan="1">0</td><td rowspan="1" colspan="1">0</td><td rowspan="1" colspan="1">0</td><td rowspan="1" colspan="1">0</td></tr><tr><td rowspan="1" colspan="1">
                  <bold>20</bold>
                </td><td rowspan="1" colspan="1"><abbrev xmlns:xlink="http://www.w3.org/1999/xlink" xlink:title="swimming legs 1" id="ABBRID0ESZAI" xlink:type="simple">P1</abbrev> inner basal seta strongly diminished in size [of moderate length]</td><td rowspan="1" colspan="1">0</td><td rowspan="1" colspan="1">0</td><td rowspan="1" colspan="1">1</td><td rowspan="1" colspan="1">0</td><td rowspan="1" colspan="1">0</td><td rowspan="1" colspan="1">0</td><td rowspan="1" colspan="1">0</td><td rowspan="1" colspan="1">0</td><td rowspan="1" colspan="1">0</td><td rowspan="1" colspan="1">0</td><td rowspan="1" colspan="1">0</td><td rowspan="1" colspan="1">0</td></tr><tr><td rowspan="1" colspan="1">
                  <bold>21</bold>
                </td><td rowspan="1" colspan="1"><abbrev xmlns:xlink="http://www.w3.org/1999/xlink" xlink:title="swimming legs 1" id="ABBRID0EF2AI" xlink:type="simple">P1</abbrev> outer basal seta with <abbrev xmlns:xlink="http://www.w3.org/1999/xlink" xlink:title="subapical tubular extension" id="ABBRID0EJ2AI" xlink:type="simple">STE</abbrev> [lacking <abbrev xmlns:xlink="http://www.w3.org/1999/xlink" xlink:title="subapical tubular extension" id="ABBRID0EN2AI" xlink:type="simple">STE</abbrev>]</td><td rowspan="1" colspan="1">0</td><td rowspan="1" colspan="1">0</td><td rowspan="1" colspan="1">1</td><td rowspan="1" colspan="1">0</td><td rowspan="1" colspan="1">0</td><td rowspan="1" colspan="1">0</td><td rowspan="1" colspan="1">0</td><td rowspan="1" colspan="1">0</td><td rowspan="1" colspan="1">0</td><td rowspan="1" colspan="1">0</td><td rowspan="1" colspan="1">0</td><td rowspan="1" colspan="1">0</td></tr><tr><td rowspan="1" colspan="1">
                  <bold>22</bold>
                </td><td rowspan="1" colspan="1"><abbrev xmlns:xlink="http://www.w3.org/1999/xlink" xlink:title="swimming legs 1" id="ABBRID0EA4AI" xlink:type="simple">P1</abbrev><abbrev xmlns:xlink="http://www.w3.org/1999/xlink" xlink:title="exopodal segments 1" id="ABBRID0EE4AI" xlink:type="simple">exp-1</abbrev> outer seta with <abbrev xmlns:xlink="http://www.w3.org/1999/xlink" xlink:title="subapical tubular extension" id="ABBRID0EI4AI" xlink:type="simple">STE</abbrev> [lacking <abbrev xmlns:xlink="http://www.w3.org/1999/xlink" xlink:title="subapical tubular extension" id="ABBRID0EM4AI" xlink:type="simple">STE</abbrev>]</td><td rowspan="1" colspan="1">0</td><td rowspan="1" colspan="1">0</td><td rowspan="1" colspan="1">1</td><td rowspan="1" colspan="1">0</td><td rowspan="1" colspan="1">0</td><td rowspan="1" colspan="1">0</td><td rowspan="1" colspan="1">0</td><td rowspan="1" colspan="1">0</td><td rowspan="1" colspan="1">0</td><td rowspan="1" colspan="1">0</td><td rowspan="1" colspan="1">0</td><td rowspan="1" colspan="1">0</td></tr><tr><td rowspan="1" colspan="1">
                  <bold>23</bold>
                </td><td rowspan="1" colspan="1"><abbrev xmlns:xlink="http://www.w3.org/1999/xlink" xlink:title="swimming legs 5" id="ABBRID0E65AI" xlink:type="simple">P5</abbrev> male exopod: subapical outer seta with <abbrev xmlns:xlink="http://www.w3.org/1999/xlink" xlink:title="subapical tubular extension" id="ABBRID0ED6AI" xlink:type="simple">STE</abbrev> [lacking <abbrev xmlns:xlink="http://www.w3.org/1999/xlink" xlink:title="subapical tubular extension" id="ABBRID0EH6AI" xlink:type="simple">STE</abbrev>]</td><td rowspan="1" colspan="1">0</td><td rowspan="1" colspan="1">0</td><td rowspan="1" colspan="1">1</td><td rowspan="1" colspan="1">0</td><td rowspan="1" colspan="1">0</td><td rowspan="1" colspan="1">0</td><td rowspan="1" colspan="1">0</td><td rowspan="1" colspan="1">0</td><td rowspan="1" colspan="1">0</td><td rowspan="1" colspan="1">0</td><td rowspan="1" colspan="1">0</td><td rowspan="1" colspan="1">0</td></tr><tr><td rowspan="1" colspan="1">
                  <bold>24</bold>
                </td><td rowspan="1" colspan="1"><abbrev xmlns:xlink="http://www.w3.org/1999/xlink" xlink:title="swimming legs 1" id="ABBRID0E1ABI" xlink:type="simple">P1</abbrev><abbrev xmlns:xlink="http://www.w3.org/1999/xlink" xlink:title="endopodal segments 2" id="ABBRID0E5ABI" xlink:type="simple">enp-2</abbrev> apical long seta lost geniculation [seta geniculated]</td><td rowspan="1" colspan="1">0</td><td rowspan="1" colspan="1">0</td><td rowspan="1" colspan="1">0</td><td rowspan="1" colspan="1">1</td><td rowspan="1" colspan="1">0</td><td rowspan="1" colspan="1">0</td><td rowspan="1" colspan="1">0</td><td rowspan="1" colspan="1">0</td><td rowspan="1" colspan="1">0</td><td rowspan="1" colspan="1">0</td><td rowspan="1" colspan="1">0</td><td rowspan="1" colspan="1">0</td></tr><tr><td rowspan="1" colspan="1">
                  <bold>25</bold>
                </td><td rowspan="1" colspan="1"><abbrev xmlns:xlink="http://www.w3.org/1999/xlink" xlink:title="swimming legs 4" id="ABBRID0ERCBI" xlink:type="simple">P4</abbrev> endopod 1 segmented [2-segmented]</td><td rowspan="1" colspan="1">0</td><td rowspan="1" colspan="1">0</td><td rowspan="1" colspan="1">0</td><td rowspan="1" colspan="1">1</td><td rowspan="1" colspan="1">0</td><td rowspan="1" colspan="1">0</td><td rowspan="1" colspan="1">0</td><td rowspan="1" colspan="1">0</td><td rowspan="1" colspan="1">0</td><td rowspan="1" colspan="1">0</td><td rowspan="1" colspan="1">0</td><td rowspan="1" colspan="1">0</td></tr><tr><td rowspan="1" colspan="1">
                  <bold>26</bold>
                </td><td rowspan="1" colspan="1"><abbrev xmlns:xlink="http://www.w3.org/1999/xlink" xlink:title="swimming legs 4" id="ABBRID0EEEBI" xlink:type="simple">P4</abbrev><abbrev xmlns:xlink="http://www.w3.org/1999/xlink" xlink:title="endopodal segments 2" id="ABBRID0EIEBI" xlink:type="simple">enp-2</abbrev> lacking inner seta [seta present]</td><td rowspan="1" colspan="1">0</td><td rowspan="1" colspan="1">0</td><td rowspan="1" colspan="1">0</td><td rowspan="1" colspan="1">0</td><td rowspan="1" colspan="1">1</td><td rowspan="1" colspan="1">0</td><td rowspan="1" colspan="1">0</td><td rowspan="1" colspan="1">0</td><td rowspan="1" colspan="1">0</td><td rowspan="1" colspan="1">0</td><td rowspan="1" colspan="1">0</td><td rowspan="1" colspan="1">0*</td></tr><tr><td rowspan="1" colspan="1">
                  <bold>27</bold>
                </td><td rowspan="1" colspan="1">Abdominal somites except telson dorsally with H-like cuticular structures [such structures absent]</td><td rowspan="1" colspan="1">0</td><td rowspan="1" colspan="1">0</td><td rowspan="1" colspan="1">0</td><td rowspan="1" colspan="1">0</td><td rowspan="1" colspan="1">0</td><td rowspan="1" colspan="1">1</td><td rowspan="1" colspan="1">0</td><td rowspan="1" colspan="1">0</td><td rowspan="1" colspan="1">0</td><td rowspan="1" colspan="1">0</td><td rowspan="1" colspan="1">0</td><td rowspan="1" colspan="1">0</td></tr><tr><td rowspan="1" colspan="1">
                  <bold>28</bold>
                </td><td rowspan="1" colspan="1"><abbrev xmlns:xlink="http://www.w3.org/1999/xlink" xlink:title="swimming legs 2" id="ABBRID0EJHBI" xlink:type="simple">P2</abbrev><abbrev xmlns:xlink="http://www.w3.org/1999/xlink" xlink:title="exopodal segments 3" id="ABBRID0ENHBI" xlink:type="simple">exp-3</abbrev> innerapicalseta bare [seta biplumose]</td><td rowspan="1" colspan="1">0</td><td rowspan="1" colspan="1">0</td><td rowspan="1" colspan="1">0</td><td rowspan="1" colspan="1">0</td><td rowspan="1" colspan="1">0</td><td rowspan="1" colspan="1">0</td><td rowspan="1" colspan="1">1</td><td rowspan="1" colspan="1">1</td><td rowspan="1" colspan="1">0</td><td rowspan="1" colspan="1">0</td><td rowspan="1" colspan="1">0</td><td rowspan="1" colspan="1">0</td></tr><tr><td rowspan="1" colspan="1">
                  <bold>29</bold>
                </td><td rowspan="1" colspan="1"><abbrev xmlns:xlink="http://www.w3.org/1999/xlink" xlink:title="swimming legs 3" id="ABBRID0EAJBI" xlink:type="simple">P3</abbrev> male <abbrev xmlns:xlink="http://www.w3.org/1999/xlink" xlink:title="endopodal segments 1" id="ABBRID0EEJBI" xlink:type="simple">enp-3</abbrev> bulged out on its inner margin [margin straight]</td><td rowspan="1" colspan="1">0</td><td rowspan="1" colspan="1">0</td><td rowspan="1" colspan="1">0</td><td rowspan="1" colspan="1">0</td><td rowspan="1" colspan="1">0</td><td rowspan="1" colspan="1">0</td><td rowspan="1" colspan="1">1</td><td rowspan="1" colspan="1">0</td><td rowspan="1" colspan="1">0</td><td rowspan="1" colspan="1">0</td><td rowspan="1" colspan="1">0</td><td rowspan="1" colspan="1">0</td></tr><tr><td rowspan="1" colspan="1">
                  <bold>30</bold>
                </td><td rowspan="1" colspan="1">Mxp lacking tiny seta accompanying claw [tiny seta present]</td><td rowspan="1" colspan="1">0</td><td rowspan="1" colspan="1">0</td><td rowspan="1" colspan="1">0</td><td rowspan="1" colspan="1">?</td><td rowspan="1" colspan="1">0</td><td rowspan="1" colspan="1">0</td><td rowspan="1" colspan="1">0</td><td rowspan="1" colspan="1">1</td><td rowspan="1" colspan="1">0</td><td rowspan="1" colspan="1">1</td><td rowspan="1" colspan="1">0</td><td rowspan="1" colspan="1">0</td></tr><tr><td rowspan="1" colspan="1">
                  <bold>31</bold>
                </td><td rowspan="1" colspan="1">Mxp extremely strengthened [<abbrev xmlns:xlink="http://www.w3.org/1999/xlink" xlink:title="maxilliped" id="ABBRID0EFMBI" xlink:type="simple">mxp</abbrev> of moderate size]</td><td rowspan="1" colspan="1">0</td><td rowspan="1" colspan="1">0</td><td rowspan="1" colspan="1">0</td><td rowspan="1" colspan="1">0</td><td rowspan="1" colspan="1">0</td><td rowspan="1" colspan="1">0</td><td rowspan="1" colspan="1">0</td><td rowspan="1" colspan="1">0</td><td rowspan="1" colspan="1">1</td><td rowspan="1" colspan="1">0</td><td rowspan="1" colspan="1">0</td><td rowspan="1" colspan="1">0</td></tr><tr><td rowspan="1" colspan="1">
                  <bold>32</bold>
                </td><td rowspan="1" colspan="1">Telson overlapped by previous somite [not overlapped]</td><td rowspan="1" colspan="1">0</td><td rowspan="1" colspan="1">0</td><td rowspan="1" colspan="1">0</td><td rowspan="1" colspan="1">0</td><td rowspan="1" colspan="1">0</td><td rowspan="1" colspan="1">0</td><td rowspan="1" colspan="1">0</td><td rowspan="1" colspan="1">0</td><td rowspan="1" colspan="1">1</td><td rowspan="1" colspan="1">0</td><td rowspan="1" colspan="1">0</td><td rowspan="1" colspan="1">0</td></tr><tr><td rowspan="1" colspan="1">
                  <bold>33</bold>
                </td><td rowspan="1" colspan="1">Rostrum frontally with tuft of long setules [no setular tuft]</td><td rowspan="1" colspan="1">0</td><td rowspan="1" colspan="1">0</td><td rowspan="1" colspan="1">0</td><td rowspan="1" colspan="1">0</td><td rowspan="1" colspan="1">0</td><td rowspan="1" colspan="1">0</td><td rowspan="1" colspan="1">0</td><td rowspan="1" colspan="1">0</td><td rowspan="1" colspan="1">0</td><td rowspan="1" colspan="1">0</td><td rowspan="1" colspan="1">1</td><td rowspan="1" colspan="1">0</td></tr><tr><td rowspan="1" colspan="1">
                  <bold>34</bold>
                </td><td rowspan="1" colspan="1">Abdominal somites except telson dorsally with paired cuticular longitudinal ridges [such ridges absent]</td><td rowspan="1" colspan="1">0</td><td rowspan="1" colspan="1">0</td><td rowspan="1" colspan="1">0</td><td rowspan="1" colspan="1">0</td><td rowspan="1" colspan="1">0</td><td rowspan="1" colspan="1">0</td><td rowspan="1" colspan="1">0</td><td rowspan="1" colspan="1">0</td><td rowspan="1" colspan="1">0</td><td rowspan="1" colspan="1">0</td><td rowspan="1" colspan="1">1</td><td rowspan="1" colspan="1">0</td></tr><tr><td rowspan="1" colspan="1">
                  <bold>35</bold>
                </td><td rowspan="1" colspan="1">Abdominal somites except telson dorsally with pairs of long tube pores [paired tube pores, if present, small]</td><td rowspan="1" colspan="1">0</td><td rowspan="1" colspan="1">0</td><td rowspan="1" colspan="1">0</td><td rowspan="1" colspan="1">0</td><td rowspan="1" colspan="1">0</td><td rowspan="1" colspan="1">0</td><td rowspan="1" colspan="1">0</td><td rowspan="1" colspan="1">0</td><td rowspan="1" colspan="1">0</td><td rowspan="1" colspan="1">0</td><td rowspan="1" colspan="1">1</td><td rowspan="1" colspan="1">0</td></tr><tr><td rowspan="1" colspan="1">
                  <bold>36</bold>
                </td><td rowspan="1" colspan="1"><abbrev xmlns:xlink="http://www.w3.org/1999/xlink" xlink:title="furcal rami" id="ABBRID0EQTBI" xlink:type="simple">FR</abbrev> mid-laterally with accessory long tube pore [lacking accessory tube pore]</td><td rowspan="1" colspan="1">0</td><td rowspan="1" colspan="1">0</td><td rowspan="1" colspan="1">0</td><td rowspan="1" colspan="1">0</td><td rowspan="1" colspan="1">0</td><td rowspan="1" colspan="1">0</td><td rowspan="1" colspan="1">0</td><td rowspan="1" colspan="1">0</td><td rowspan="1" colspan="1">0</td><td rowspan="1" colspan="1">0</td><td rowspan="1" colspan="1">1</td><td rowspan="1" colspan="1">0</td></tr><tr><td rowspan="1" colspan="1">
                  <bold>37</bold>
                </td><td rowspan="1" colspan="1"><abbrev xmlns:xlink="http://www.w3.org/1999/xlink" xlink:title="furcal rami" id="ABBRID0EDVBI" xlink:type="simple">FR</abbrev> setae I and II displaced subapically [arising mid-laterally]</td><td rowspan="1" colspan="1">0</td><td rowspan="1" colspan="1">0</td><td rowspan="1" colspan="1">0</td><td rowspan="1" colspan="1">0</td><td rowspan="1" colspan="1">0</td><td rowspan="1" colspan="1">0</td><td rowspan="1" colspan="1">0</td><td rowspan="1" colspan="1">0</td><td rowspan="1" colspan="1">0</td><td rowspan="1" colspan="1">0</td><td rowspan="1" colspan="1">1</td><td rowspan="1" colspan="1">0</td></tr><tr><td rowspan="1" colspan="1">
                  <bold>38</bold>
                </td><td rowspan="1" colspan="1"><abbrev xmlns:xlink="http://www.w3.org/1999/xlink" xlink:title="swimming legs 5" id="ABBRID0EWWBI" xlink:type="simple">P5</abbrev> male exopod: proximal lateral seta with <abbrev xmlns:xlink="http://www.w3.org/1999/xlink" xlink:title="subapical tubular extension" id="ABBRID0E1WBI" xlink:type="simple">STE</abbrev> [lacking <abbrev xmlns:xlink="http://www.w3.org/1999/xlink" xlink:title="subapical tubular extension" id="ABBRID0E5WBI" xlink:type="simple">STE</abbrev>]</td><td rowspan="1" colspan="1">0</td><td rowspan="1" colspan="1">0</td><td rowspan="1" colspan="1">0</td><td rowspan="1" colspan="1">0</td><td rowspan="1" colspan="1">0</td><td rowspan="1" colspan="1">0</td><td rowspan="1" colspan="1">0</td><td rowspan="1" colspan="1">0</td><td rowspan="1" colspan="1">0</td><td rowspan="1" colspan="1">0</td><td rowspan="1" colspan="1">0</td><td rowspan="1" colspan="1">1</td></tr><tr><td rowspan="1" colspan="1">
                  <bold>39</bold>
                </td><td rowspan="1" colspan="1"><abbrev xmlns:xlink="http://www.w3.org/1999/xlink" xlink:title="swimming legs 5" id="ABBRID0ERYBI" xlink:type="simple">P5</abbrev> male exopod: subapical inner seta with <abbrev xmlns:xlink="http://www.w3.org/1999/xlink" xlink:title="subapical tubular extension" id="ABBRID0EVYBI" xlink:type="simple">STE</abbrev> [lacking <abbrev xmlns:xlink="http://www.w3.org/1999/xlink" xlink:title="subapical tubular extension" id="ABBRID0EZYBI" xlink:type="simple">STE</abbrev>]</td><td rowspan="1" colspan="1">0</td><td rowspan="1" colspan="1">0</td><td rowspan="1" colspan="1">0</td><td rowspan="1" colspan="1">0</td><td rowspan="1" colspan="1">0</td><td rowspan="1" colspan="1">0</td><td rowspan="1" colspan="1">0</td><td rowspan="1" colspan="1">0</td><td rowspan="1" colspan="1">0</td><td rowspan="1" colspan="1">0</td><td rowspan="1" colspan="1">0</td><td rowspan="1" colspan="1">1</td></tr></tbody></table></table-wrap></tp:treatment-sec></tp:taxon-treatment>
